# Supplementary material for: Toads phenotypically adjust their chemical defences to anthropogenic habitat change
Source: Sci Rep. 2019 Feb 28;9:3163. doi: 10.1038/s41598-019-39587-3 (PMC6395641; doi:10.1038/s41598-019-39587-3)
Supplement: Supplementary file 2 — Supplementary Dataset [file 41598_2019_39587_MOESM2_ESM.xlsx]

## Sheet: notes
These data accompany the following paper:
Toads phenotypically adjust their chemical defences to anthropogenic habitat change
authors: Veronika Bókony*, Bálint Üveges, Viktória Verebélyi, Nikolett Ujhegyi, Ágnes M. Móricz
DOI: 10.1038/s41598-019-39587-3
*Contact: bokony.veronika@agrar.mta.hu

## Sheet: parotoid
ID	age	habitat	site	sex	SVL	parotoid_length	parotoid_width	parotoid_area_caliper	parotoid_length_photo	parotoid_width_photo	parotoid_area_photo
223	adult	urban	God	male	76.5	14.5	7.4	84.2305	NA	NA	NA
224	adult	urban	God	female	93.5	18.3	7.8	112.051	NA	NA	NA
241	adult	urban	God	female	91.2	16.5	8.9	115.277	NA	NA	NA
242	adult	urban	God	male	74.1	14.2	6.9	76.9143	NA	NA	NA
263	adult	natural	Bajdazo	female	110.4	21.9	9.35	160.741	NA	NA	NA
264	adult	natural	Bajdazo	female	99.5	20.5	7.9	127.131	NA	NA	NA
265	adult	natural	Bajdazo	male	84	19.1	6.6	98.9571	NA	NA	NA
266	adult	natural	Bajdazo	male	80.4	16	6.7	84.152	NA	NA	NA
267	adult	natural	Bajdazo	female	100.5	17.6	9.1	125.726	NA	NA	NA
268	adult	natural	Bajdazo	female	112.65	20.2	7.9	125.27	NA	NA	NA
269	adult	natural	Bajdazo	female	102.4	19.8	8.2	127.453	NA	NA	NA
270	adult	natural	Bajdazo	female	115.3	24.3	9.9	188.847	NA	NA	NA
271	adult	natural	Bajdazo	female	103	22.1	9.5	164.811	NA	NA	NA
272	adult	natural	Bajdazo	male	82.6	14.8	6.4	74.3552	NA	NA	NA
273	adult	natural	Bajdazo	male	82.4	16.2	6.45	82.0246	NA	NA	NA
274	adult	natural	Bajdazo	male	77.2	16.85	8	105.818	NA	NA	NA
275	adult	natural	Bajdazo	male	78.1	16	6.9	86.664	NA	NA	NA
276	adult	natural	Bajdazo	male	83	15.4	5.5	66.4895	NA	NA	NA
277	adult	urban	God	female	102	24.5	9.3	178.862	NA	NA	NA
279	adult	urban	God	female	92.2	19.9	8.8	137.469	NA	NA	NA
280	adult	urban	God	female	101.3	19	7.7	114.846	NA	NA	NA
282	adult	urban	God	female	86.5	19.2	7.9	119.069	NA	NA	NA
283	adult	urban	God	female	96.8	19	8.4	125.286	NA	NA	NA
284	adult	urban	God	female	95.5	19.2	8.1	122.083	NA	NA	NA
285	adult	urban	God	female	102.4	18.35	7.9	113.798	NA	NA	NA
287	adult	urban	God	male	79.9	16	7.9	99.224	NA	NA	NA
288	adult	urban	God	male	72.3	15.5	7.5	91.2563	NA	NA	NA
289	adult	urban	God	male	83.3	16.8	6.9	90.9972	NA	NA	NA
290	adult	urban	God	male	84.3	17	7	93.415	NA	NA	NA
291	adult	urban	God	male	70.3	14.8	6.4	74.3552	NA	NA	NA
292	adult	urban	God	male	75.6	15	6.7	78.8925	NA	NA	NA
293	adult	urban	God	male	79.1	15.8	7	86.821	NA	NA	NA
294	adult	urban	God	male	78.1	13.8	6.4	69.3312	NA	NA	NA
295	adult	urban	God	male	79.5	16.1	6.1	77.0949	NA	NA	NA
296	adult	urban	God	male	79.78	14.5	5.7	64.8803	NA	NA	NA
299	adult	natural	Janos	female	96.65	19.8	8.5	132.116	NA	NA	NA
300	adult	natural	Janos	female	98.3	19.7	8.55	132.221	NA	NA	NA
301	adult	natural	Janos	female	91	17.2	8.4	113.417	NA	NA	NA
304	adult	natural	Janos	female	89.6	20.1	8.5	134.117	NA	NA	NA
305	adult	natural	Janos	female	90.4	18.3	8.7	124.98	NA	NA	NA
306	adult	natural	Janos	male	77	15.4	6.9	83.4141	NA	NA	NA
307	adult	natural	Janos	male	76.2	15.1	6	71.121	NA	NA	NA
308	adult	natural	Janos	male	76.6	16.1	6.8	85.9418	NA	NA	NA
310	adult	natural	Janos	male	72.5	14.05	5.445	60.0543	NA	NA	NA
311	adult	natural	Janos	male	68.56	14	6	65.94	NA	NA	NA
312	adult	natural	Janos	male	76.6	15	6.7	78.8925	NA	NA	NA
313	adult	natural	Janos	female	88.7	18.5	7.9	114.728	NA	NA	NA
314	adult	natural	Janos	female	85.7	17.8	6.1	85.2353	NA	NA	NA
315	adult	natural	Janos	female	103.8	20.1	8	126.228	NA	NA	NA
316	adult	natural	Janos	female	101	22.2	10.1	176.013	NA	NA	NA
317	adult	natural	Janos	female	88	19	7.9	117.829	NA	NA	NA
318	adult	natural	Janos	female	92	20.5	7.65	123.108	NA	NA	NA
319	adult	natural	Janos	female	89.8	19.6	8.4	129.242	NA	NA	NA
320	adult	natural	Janos	female	84.7	16.6	6.75	87.9593	NA	NA	NA
321	adult	natural	Janos	male	75.75	13	6	61.23	NA	NA	NA
322	adult	natural	Janos	male	77.3	15.75	7	86.5463	NA	NA	NA
323	adult	natural	Janos	male	82.4	14.4	6.8	76.8672	NA	NA	NA
324	adult	natural	Janos	male	76.1	17.25	6.6	89.3722	NA	NA	NA
325	adult	natural	Janos	male	76.25	14.8	8.1	94.1058	NA	NA	NA
326	adult	natural	Janos	male	72.3	15	6.7	78.8925	NA	NA	NA
327	adult	natural	Janos	male	69.3	13.4	5.8	61.0102	NA	NA	NA
328	adult	natural	Janos	male	68.1	15.1	6.7	79.4185	NA	NA	NA
330	adult	natural	Janos	female	72.3	14.1	6.8	75.2658	NA	NA	NA
337	adult	natural	Szarazfarkas	female	86	16.6	6.8	88.6108	NA	NA	NA
338	adult	natural	Szarazfarkas	female	107.9	24.1	13	245.941	NA	NA	NA
339	adult	natural	Szarazfarkas	female	103.5	22.45	7.9	139.224	NA	NA	NA
340	adult	natural	Szarazfarkas	female	108.9	19.5	9	137.768	NA	NA	NA
341	adult	natural	Szarazfarkas	female	108.4	21.7	9.3	158.421	NA	NA	NA
342	adult	natural	Szarazfarkas	female	96.6	17.1	9.2	123.496	NA	NA	NA
343	adult	natural	Szarazfarkas	male	77.2	15.6	6.2	75.9252	NA	NA	NA
344	adult	natural	Szarazfarkas	male	80	16.15	6.4	81.1376	NA	NA	NA
345	adult	natural	Szarazfarkas	male	79.7	16.7	7.1	93.0774	NA	NA	NA
346	adult	natural	Szarazfarkas	male	72.7	13.85	6	65.2335	NA	NA	NA
347	adult	natural	Szarazfarkas	male	83.2	17.6	6.55	90.4948	NA	NA	NA
348	adult	natural	Szarazfarkas	male	79	14.2	6.7	74.6849	NA	NA	NA
349	adult	natural	Szarazfarkas	female	96.8	18.35	7.6	109.476	NA	NA	NA
350	adult	natural	Szarazfarkas	male	72.9	14.05	5.8	63.9697	NA	NA	NA
351	adult	natural	Szarazfarkas	female	102.5	27	9.2	194.994	NA	NA	NA
352	adult	natural	Szarazfarkas	male	79.7	15.25	7.2	86.193	NA	NA	NA
353	adult	natural	Szarazfarkas	female	96.7	22	8.4	145.068	NA	NA	NA
354	adult	natural	Szarazfarkas	male	79.4	16	7.1	89.176	NA	NA	NA
355	adult	natural	Szarazfarkas	female	97.85	20.6	8.1	130.985	NA	NA	NA
356	adult	natural	Szarazfarkas	male	74.55	12.5	5.9	57.8938	NA	NA	NA
357	adult	natural	Szarazfarkas	female	94.5	16.9	8.1	107.459	NA	NA	NA
358	adult	natural	Szarazfarkas	male	78.7	15.35	6.4	77.1184	NA	NA	NA
359	adult	natural	Szarazfarkas	female	90	18.35	9.15	131.803	NA	NA	NA
360	adult	natural	Szarazfarkas	male	77.9	16.9	6.5	86.2322	NA	NA	NA
361	adult	natural	Szarazfarkas	female	92.7	17.3	9	122.225	NA	NA	NA
362	adult	natural	Szarazfarkas	male	77.9	15.9	6.6	82.3779	NA	NA	NA
363	adult	natural	Szarazfarkas	female	92.8	18.6	7.8	113.888	NA	NA	NA
364	adult	natural	Szarazfarkas	male	78.9	14.2	6.1	67.9967	NA	NA	NA
365	adult	natural	Szarazfarkas	female	99.1	19.9	7.75	121.067	NA	NA	NA
366	adult	natural	Szarazfarkas	male	76.9	17	7.9	105.426	NA	NA	NA
376	adult	agricultural	Hatarret	female	91.9	20.6	8.8	142.305	NA	NA	NA
377	adult	agricultural	Hatarret	male	79.9	16.4	6.9	88.8306	NA	NA	NA
378	adult	agricultural	Hatarret	female	100.2	20	9.7	152.29	NA	NA	NA
379	adult	agricultural	Hatarret	male	73.2	15	5.8	68.295	NA	NA	NA
382	adult	agricultural	Hatarret	female	108.2	21.6	9.6	162.778	NA	NA	NA
383	adult	agricultural	Hatarret	female	109	NA	NA	NA	NA	NA	NA
384	adult	agricultural	Hatarret	female	107.4	23.7	9.6	178.603	NA	NA	NA
385	adult	agricultural	Hatarret	male	78.8	16	6.1	76.616	NA	NA	NA
386	adult	agricultural	Hatarret	male	74.85	14.3	7.5	84.1912	NA	NA	NA
387	adult	agricultural	Hatarret	male	79	16.7	6.9	90.4556	NA	NA	NA
388	adult	agricultural	Hatarret	female	99.9	18.15	9	128.23	NA	NA	NA
389	adult	agricultural	Hatarret	female	105.35	22	9.8	169.246	NA	NA	NA
390	adult	agricultural	Hatarret	female	112.5	19.9	10.75	167.931	NA	NA	NA
391	adult	agricultural	Hatarret	male	85	19.9	8.2	128.096	NA	NA	NA
392	adult	agricultural	Hatarret	male	83.4	16.8	8.5	112.098	NA	NA	NA
393	adult	agricultural	Hatarret	male	77	15.15	7.1	84.4385	NA	NA	NA
394	adult	agricultural	Hatarret	female	96.4	16.9	8.9	118.072	NA	NA	NA
395	adult	agricultural	Hatarret	male	75.4	14.1	8.1	89.6548	NA	NA	NA
396	adult	agricultural	Hatarret	female	107.9	22.2	10.5	182.983	NA	NA	NA
397	adult	agricultural	Hatarret	male	81.5	15	7.5	88.3125	NA	NA	NA
398	adult	agricultural	Hatarret	female	106.4	23.3	10.2	186.563	NA	NA	NA
399	adult	agricultural	Hatarret	male	78	15.4	6.5	78.5785	NA	NA	NA
400	adult	urban	Pilisvorosvar	female	106.7	21.5	9.7	163.712	NA	NA	NA
401	adult	urban	Pilisvorosvar	male	80.8	15.3	6.9	82.8725	NA	NA	NA
402	adult	urban	Pilisvorosvar	female	118	24	12.75	240.21	NA	NA	NA
403	adult	urban	Pilisvorosvar	male	83.9	16.1	6.5	82.1503	NA	NA	NA
404	adult	urban	Pilisvorosvar	female	117	26.75	9.9	207.888	NA	NA	NA
405	adult	urban	Pilisvorosvar	male	82	16.05	8	100.794	NA	NA	NA
406	adult	urban	Pilisvorosvar	female	96.8	18.6	9.1	132.869	NA	NA	NA
407	adult	urban	Pilisvorosvar	male	76	13.9	6.5	70.9248	NA	NA	NA
409	adult	urban	Pilisvorosvar	female	110.1	20.4	10.4	166.546	NA	NA	NA
410	adult	urban	Pilisvorosvar	female	113.5	21.5	10.4	175.526	NA	NA	NA
414	adult	urban	Pilisvorosvar	male	79.5	13.2	8	82.896	NA	NA	NA
415	adult	urban	Pilisvorosvar	male	76.9	15.9	8.6	107.341	NA	NA	NA
416	adult	urban	Pilisvorosvar	female	103.1	17.4	9	122.931	NA	NA	NA
417	adult	urban	Pilisvorosvar	male	76.8	16.3	7.1	90.8481	NA	NA	NA
424	adult	urban	Pesthidegkut	female	109.2	21.2	9.2	153.106	NA	NA	NA
425	adult	urban	Pesthidegkut	male	71	15.8	9.1	112.867	NA	NA	NA
426	adult	urban	Pesthidegkut	female	107.6	25	11.65	228.631	NA	NA	NA
427	adult	urban	Pesthidegkut	male	74.7	12.6	5.95	58.8514	NA	NA	NA
430	adult	urban	Pesthidegkut	female	98	22.1	10.4	180.424	NA	NA	NA
431	adult	urban	Pesthidegkut	male	77.3	17.1	7.8	104.703	NA	NA	NA
444	adult	urban	Pesthidegkut	female	102.5	20	9.9	155.43	NA	NA	NA
445	adult	urban	Pesthidegkut	male	71	15.7	6.95	85.6553	NA	NA	NA
446	adult	urban	Pesthidegkut	female	98.7	19.85	9.3	144.915	NA	NA	NA
447	adult	urban	Pesthidegkut	female	106.8	25.1	10.45	205.902	NA	NA	NA
449	adult	urban	Pesthidegkut	female	103	22.1	9.1	157.871	NA	NA	NA
450	adult	urban	Pesthidegkut	female	100.7	20.85	9.35	153.034	NA	NA	NA
451	adult	urban	Pesthidegkut	male	67.7	16.65	6.2	81.0356	NA	NA	NA
452	adult	urban	Pesthidegkut	male	79	16	7	87.92	NA	NA	NA
454	adult	urban	Pesthidegkut	male	74.6	19.1	6.9	103.455	NA	NA	NA
455	adult	urban	Pesthidegkut	male	76.8	15	7.5	88.3125	NA	NA	NA
477	adult	urban	Pilisvorosvar	male	82.9	14.8	8	92.944	NA	NA	NA
512	adult	agricultural	Anyacsa	female	107.2	20	9.2	144.44	NA	NA	NA
513	adult	agricultural	Anyacsa	male	82.2	19.7	7.5	115.984	NA	NA	NA
514	adult	agricultural	Anyacsa	female	97.8	19	8.8	131.252	NA	NA	NA
515	adult	agricultural	Anyacsa	male	78.2	17.45	6.1	83.5593	NA	NA	NA
516	adult	agricultural	Anyacsa	female	110.8	22.6	9.1	161.443	NA	NA	NA
517	adult	agricultural	Anyacsa	male	82.8	16.25	7.5	95.6719	NA	NA	NA
518	adult	agricultural	Anyacsa	female	97.85	20.2	9.5	150.642	NA	NA	NA
528	adult	agricultural	Anyacsa	male	75.5	17.2	6.15	83.0373	NA	NA	NA
529	adult	agricultural	Anyacsa	female	112.65	21.8	11.45	195.944	NA	NA	NA
530	adult	agricultural	Anyacsa	male	78.7	17.8	7.2	100.606	NA	NA	NA
531	adult	agricultural	Anyacsa	female	92.6	19.9	9.9	154.653	NA	NA	NA
532	adult	agricultural	Anyacsa	male	81.4	18.6	6.9	100.747	NA	NA	NA
538	adult	agricultural	Perocseny	female	100.6	17.3	8.5	115.434	NA	NA	NA
539	adult	agricultural	Perocseny	male	83.5	15.9	7.35	91.739	NA	NA	NA
540	adult	agricultural	Perocseny	female	96.2	20.7	8.1	131.621	NA	NA	NA
541	adult	agricultural	Perocseny	male	81.1	16	7.4	92.944	NA	NA	NA
566	adult	agricultural	Perocseny	female	105.9	20.6	9.5	153.625	NA	NA	NA
567	adult	agricultural	Perocseny	male	88.5	17.6	8.4	116.054	NA	NA	NA
568	adult	agricultural	Perocseny	male	74.6	15.55	6.8	83.0059	NA	NA	NA
569	adult	agricultural	Perocseny	female	104.2	24.4	9.5	181.963	NA	NA	NA
15	juvenile	urban	God	male	27.534	6	1.95	9.1845	6.427	2.649	13.3647
19	juvenile	urban	God	female	33.064	7.4	2.5	14.5225	6.193	2.725	13.2476
27	juvenile	natural	Bajdazo	male	34.347	7.8	2.7	16.5321	8.526	3.193	21.3705
28	juvenile	natural	Bajdazo	female	36.145	8.3	3	19.5465	8.751	3.345	22.9786
29	juvenile	natural	Bajdazo	male	37.261	7.3	3.2	18.3376	7.817	3.005	18.4397
31	juvenile	natural	Bajdazo	female	34.572	8.2	2.9	18.6673	8.333	3.312	21.6651
32	juvenile	natural	Bajdazo	female	34.982	7.1	3	16.7205	8.175	2.971	19.066
33	juvenile	natural	Bajdazo	female	37.061	7.1	2.9	16.1632	8.264	3.343	21.6868
34	juvenile	urban	God	male	34.849	6.5	3	15.3075	7.61	2.753	16.446
35	juvenile	urban	God	male	34.891	7.4	3.7	21.4933	6.979	3.514	19.2515
37	juvenile	urban	God	male	35.375	8.45	2.7	17.9098	7.483	2.757	16.195
38	juvenile	urban	God	male	33.552	6.8	2.9	15.4802	6.817	2.837	15.1818
39	juvenile	urban	God	male	35.549	8.1	2.9	18.4397	7.608	3.197	19.0934
41	juvenile	urban	God	female	34.612	7	3	16.485	7.717	3.178	19.2518
43	juvenile	urban	God	male	34.95	7.65	2.65	15.9139	7.08	2.91	16.1732
44	juvenile	natural	Janos	female	29.334	6.25	2.8	13.7375	6.699	2.883	15.1609
45	juvenile	natural	Janos	male	33.35	6.75	2.9	15.3664	6.842	3.253	17.4718
46	juvenile	natural	Janos	male	33.776	7.5	2.2	12.9525	7.851	2.74	16.8867
48	juvenile	natural	Janos	female	36.235	7.4	3	17.427	7.82	3.451	21.1847
49	juvenile	natural	Janos	male	34.904	7.5	2.2	12.9525	7.682	2.836	17.1021
50	juvenile	natural	Janos	male	38.343	7.7	3.2	19.3424	8.565	3.416	22.9676
51	juvenile	natural	Janos	female	37.185	8	3.25	20.41	7.998	3.348	21.0202
52	juvenile	natural	Janos	female	37.896	8.8	3.05	21.0694	8.937	3.404	23.8809
53	juvenile	natural	Janos	male	35.059	7.45	2.6	15.2055	7.964	3.292	20.5807
54	juvenile	natural	Janos	male	37.034	7.3	3.4	19.4837	8.414	3.111	20.5481
55	juvenile	natural	Janos	female	38.083	8.8	3.4	23.4872	8.831	3.187	22.0934
56	juvenile	natural	Janos	male	36.104	8.05	2.95	18.6418	7.529	3.31	19.563
57	juvenile	natural	Janos	male	35.038	6.9	2.9	15.7079	7.866	3.3	20.3769
58	juvenile	natural	Janos	male	36.543	7.8	2.9	17.7567	7.907	2.939	18.2424
59	juvenile	natural	Szarazfarkas	female	35.351	6.9	2.65	14.3537	7.981	3.05	19.1085
60	juvenile	natural	Szarazfarkas	male	37.015	7.5	2.95	17.3681	7.272	2.79	15.9268
61	juvenile	natural	Szarazfarkas	male	36.5	6.9	2.3	12.458	6.044	3.079	14.6084
62	juvenile	natural	Szarazfarkas	male	38.711	7.7	2.45	14.809	6.346	2.733	13.6147
63	juvenile	natural	Szarazfarkas	female	36.288	7.4	2.4	13.9416	8.824	3.089	21.397
64	juvenile	natural	Szarazfarkas	female	35.725	7.4	3.3	19.1697	6.918	3.276	17.7907
65	juvenile	natural	Szarazfarkas	male	33.575	7.4	2.4	13.9416	7.348	2.965	17.1027
66	juvenile	natural	Szarazfarkas	female	33.576	7.8	2.8	17.1444	8.178	2.611	16.7619
67	juvenile	natural	Szarazfarkas	male	36.126	7.4	3	17.427	7.316	3.008	17.2751
68	juvenile	natural	Szarazfarkas	male	34.896	7.2	3	16.956	7.127	2.814	15.7435
69	juvenile	natural	Szarazfarkas	male	36.741	8	2.9	18.212	8.599	2.964	20.0076
70	juvenile	natural	Szarazfarkas	male	36.626	8.8	3.6	24.8688	8.466	2.819	18.7345
71	juvenile	natural	Szarazfarkas	female	38.504	8.65	3	20.3708	8.804	3.514	24.2857
72	juvenile	natural	Szarazfarkas	male	37.538	7.6	2.9	17.3014	7.01	3.073	16.9103
73	juvenile	natural	Szarazfarkas	female	35.267	7	2.85	15.6608	7.363	2.67	15.4325
74	juvenile	agricultural	Hatarret	female	34.209	6.6	2.4	12.4344	6.891	2.461	13.3126
75	juvenile	agricultural	Hatarret	female	29.852	7.3	2.4	13.7532	5.849	2.43	11.1573
77	juvenile	agricultural	Hatarret	female	35.83	7.3	2.5	14.3262	7.752	3.485	21.2073
78	juvenile	agricultural	Hatarret	male	35.695	7.4	2.35	13.6512	7.478	2.854	16.7536
79	juvenile	agricultural	Hatarret	male	35.478	6.45	2.2	11.1392	5.714	2.509	11.2541
80	juvenile	agricultural	Hatarret	female	37.091	8	2.7	16.956	7.3	2.996	17.1686
81	juvenile	agricultural	Hatarret	female	32.497	8.8	2.95	20.3786	7.53	3.055	18.0583
82	juvenile	agricultural	Hatarret	male	33.758	7.6	3.3	19.6878	7.649	2.806	16.8485
83	juvenile	agricultural	Hatarret	female	34.979	6.9	2.8	15.1662	7.872	3.204	19.7992
84	juvenile	agricultural	Hatarret	male	34.88	6.95	2.5	13.6394	7.122	3.233	18.075
85	juvenile	agricultural	Hatarret	male	36.614	8.65	2.55	17.3151	7.543	2.722	16.1177
86	juvenile	urban	Pilisvorosvar	male	29.883	7	2.5	13.7375	5.469	2.815	12.0853
87	juvenile	urban	Pilisvorosvar	female	34.575	7.3	2.5	14.3262	6.627	2.596	13.5049
88	juvenile	urban	Pilisvorosvar	female	32.266	8.1	2.6	16.5321	7.251	3.2	18.2145
89	juvenile	urban	Pilisvorosvar	male	32.014	7	2.6	14.287	7.841	3.094	19.0441
91	juvenile	urban	Pilisvorosvar	male	34.668	7.7	3.1	18.738	7.59	2.844	16.945
92	juvenile	urban	Pilisvorosvar	male	33.088	6.75	2.5	13.2469	6.445	2.508	12.6888
94	juvenile	urban	Pilisvorosvar	male	34.668	7.5	2.45	14.4244	7.963	3.245	20.2843
98	juvenile	urban	Pesthidegkut	female	28.501	7.6	3	17.898	7.153	2.741	15.391
99	juvenile	urban	Pesthidegkut	male	33.3	7.8	2.45	15.0014	7.889	2.997	18.56
101	juvenile	urban	Pesthidegkut	female	33.723	7.1	2.2	12.2617	6.473	2.776	14.1057
108	juvenile	urban	Pesthidegkut	male	33.954	7.2	3.2	18.0864	7.922	2.846	17.6986
109	juvenile	urban	Pesthidegkut	male	36.474	7.3	3	17.1915	7.442	2.835	16.562
110	juvenile	urban	Pesthidegkut	male	33.709	7	2.6	14.287	7.721	3.018	18.2921
112	juvenile	urban	Pesthidegkut	female	34.343	6.55	2.5	12.8544	7.016	3.329	18.3347
120	juvenile	agricultural	Anyacsa	male	32.762	7.45	2.3	13.451	7.361	2.651	15.3185
121	juvenile	agricultural	Anyacsa	female	32.675	6.6	2.1	10.8801	6.257	2.393	11.7538
123	juvenile	agricultural	Perocseny	male	32.805	6.5	2.2	11.2255	6.35	2.969	14.7997
124	juvenile	agricultural	Perocseny	female	30.582	6.2	2	9.734	6.919	2.37	12.8725

## Sheet: adult_toxins
ID	habitat	site	sex	compound_ID	m_z	RT	HPLC_area	marinobufotoxin_equivalent_concentration
223	urban	God	male	1	701	3.3	77958	1284.99
224	urban	God	female	1	701	3.3	69444	1142.67
241	urban	God	female	1	701	3.3	157930	2621.8
242	urban	God	male	1	701	3.3	80424	1326.21
263	natural	Bajdazo	female	1	701	3.3	24305	388.125
264	natural	Bajdazo	female	1	701	3.3	22099	351.25
265	natural	Bajdazo	male	1	701	3.3	42590	693.777
266	natural	Bajdazo	male	1	701	3.3	55698	912.89
267	natural	Bajdazo	female	1	701	3.3	44727	729.499
268	natural	Bajdazo	female	1	701	3.3	23301	371.342
269	natural	Bajdazo	female	1	701	3.3	36971	599.85
270	natural	Bajdazo	female	1	701	3.3	17556	275.309
271	natural	Bajdazo	female	1	701	3.3	27037	433.793
272	natural	Bajdazo	male	1	701	3.3	68924	1133.98
273	natural	Bajdazo	male	1	701	3.3	26850	430.667
274	natural	Bajdazo	male	1	701	3.3	58030	951.871
275	natural	Bajdazo	male	1	701	3.3	58253	955.599
276	natural	Bajdazo	male	1	701	3.3	95702	1581.6
277	urban	God	female	1	701	3.3	78471	1293.56
279	urban	God	female	1	701	3.3	36742	596.022
280	urban	God	female	1	701	3.3	44323	722.745
282	urban	God	female	1	701	3.3	51600	844.388
283	urban	God	female	1	701	3.3	44345	723.113
284	urban	God	female	1	701	3.3	72628	1195.89
285	urban	God	female	1	701	3.3	36483	591.692
287	urban	God	male	1	701	3.3	93692	1548
288	urban	God	male	1	701	3.3	67962	1117.89
289	urban	God	male	1	701	3.3	77213	1272.53
290	urban	God	male	1	701	3.3	45954	750.009
291	urban	God	male	1	701	3.3	99209	1640.22
292	urban	God	male	1	701	3.3	44618	727.677
293	urban	God	male	1	701	3.3	61259	1005.85
294	urban	God	male	1	701	3.3	43266	705.077
295	urban	God	male	1	701	3.3	86285	1424.18
296	urban	God	male	1	701	3.3	63722	1047.02
299	natural	Janos	female	1	701	3.3	17888	280.859
300	natural	Janos	female	1	701	3.3	20102	317.868
301	natural	Janos	female	1	701	3.3	27154	435.749
304	natural	Janos	female	1	701	3.3	20652	327.061
305	natural	Janos	female	1	701	3.3	19679	310.797
306	natural	Janos	male	1	701	3.3	25193	402.969
307	natural	Janos	male	1	701	3.3	35196	570.179
308	natural	Janos	male	1	701	3.3	33186	536.58
310	natural	Janos	male	1	701	3.3	42572	693.476
311	natural	Janos	male	1	701	3.3	39893	648.694
312	natural	Janos	male	1	701	3.3	21178	335.854
313	natural	Janos	female	1	701	3.3	17770	278.886
314	natural	Janos	female	1	701	3.3	25364	405.827
315	natural	Janos	female	1	701	3.3	19354	305.364
316	natural	Janos	female	1	701	3.3	31841	514.097
317	natural	Janos	female	1	701	3.3	15895	247.544
318	natural	Janos	female	1	701	3.3	23389	372.813
319	natural	Janos	female	1	701	3.3	18766	295.535
320	natural	Janos	female	1	701	3.3	17027	266.466
321	natural	Janos	male	1	701	3.3	31461	507.745
322	natural	Janos	male	1	701	3.3	49607	811.073
323	natural	Janos	male	1	701	3.3	19180	302.456
324	natural	Janos	male	1	701	3.3	40168	653.291
325	natural	Janos	male	1	701	3.3	34811	563.743
326	natural	Janos	male	1	701	3.3	40745	662.936
327	natural	Janos	male	1	701	3.3	64871	1066.23
328	natural	Janos	male	1	701	3.3	28918	465.236
330	natural	Janos	female	1	701	3.3	20033	316.714
337	natural	Szarazfarkas	female	1	701	3.3	18020	283.065
338	natural	Szarazfarkas	female	1	701	3.3	27089	434.662
339	natural	Szarazfarkas	female	1	701	3.3	13277	203.781
340	natural	Szarazfarkas	female	1	701	3.3	13762	211.888
341	natural	Szarazfarkas	female	1	701	3.3	17328	271.498
342	natural	Szarazfarkas	female	1	701	3.3	13539	208.161
343	natural	Szarazfarkas	male	1	701	3.3	26452	424.014
344	natural	Szarazfarkas	male	1	701	3.3	23241	370.339
345	natural	Szarazfarkas	male	1	701	3.3	28847	464.049
346	natural	Szarazfarkas	male	1	701	3.3	27639	443.856
347	natural	Szarazfarkas	male	1	701	3.3	26082	417.829
348	natural	Szarazfarkas	male	1	701	3.3	32176	519.696
349	natural	Szarazfarkas	female	1	701	3.3	24453	390.599
350	natural	Szarazfarkas	male	1	701	3.3	29786	479.745
351	natural	Szarazfarkas	female	1	701	3.3	13257	203.447
352	natural	Szarazfarkas	male	1	701	3.3	23829	380.168
353	natural	Szarazfarkas	female	1	701	3.3	20672	327.396
354	natural	Szarazfarkas	male	1	701	3.3	17724	278.117
355	natural	Szarazfarkas	female	1	701	3.3	34458	557.842
356	natural	Szarazfarkas	male	1	701	3.3	32469	524.594
357	natural	Szarazfarkas	female	1	701	3.3	19293	304.344
358	natural	Szarazfarkas	male	1	701	3.3	32524	525.514
359	natural	Szarazfarkas	female	1	701	3.3	32447	524.226
360	natural	Szarazfarkas	male	1	701	3.3	17848	280.19
361	natural	Szarazfarkas	female	1	701	3.3	21756	345.516
362	natural	Szarazfarkas	male	1	701	3.3	29298	471.588
363	natural	Szarazfarkas	female	1	701	3.3	19044	300.182
364	natural	Szarazfarkas	male	1	701	3.3	135417	2245.47
365	natural	Szarazfarkas	female	1	701	3.3	18392	289.283
366	natural	Szarazfarkas	male	1	701	3.3	16270	253.812
376	agricultural	Hatarret	female	1	701	3.3	27025	433.592
377	agricultural	Hatarret	male	1	701	3.3	38369	623.218
378	agricultural	Hatarret	female	1	701	3.3	26815	430.082
379	agricultural	Hatarret	male	1	701	3.3	68028	1119
380	agricultural	Hatarret	female	1	701	3.3	20741	328.549
382	agricultural	Hatarret	female	1	701	3.3	16636	259.93
383	agricultural	Hatarret	female	1	701	3.3	67666	1112.95
384	agricultural	Hatarret	female	1	701	3.3	15116	234.522
385	agricultural	Hatarret	male	1	701	3.3	29239	470.602
386	agricultural	Hatarret	male	1	701	3.3	24543	392.103
387	agricultural	Hatarret	male	1	701	3.3	43392	707.183
388	agricultural	Hatarret	female	1	701	3.3	16176	252.241
390	agricultural	Hatarret	female	1	701	3.3	18027	283.182
391	agricultural	Hatarret	male	1	701	3.3	21501	341.253
392	agricultural	Hatarret	male	1	701	3.3	20978	332.511
393	agricultural	Hatarret	male	1	701	3.3	27116	435.114
394	agricultural	Hatarret	female	1	701	3.3	12090	183.939
395	agricultural	Hatarret	male	1	701	3.3	24891	397.921
396	agricultural	Hatarret	female	1	701	3.3	17331	271.548
397	agricultural	Hatarret	male	1	701	3.3	19872	314.023
398	agricultural	Hatarret	female	1	701	3.3	11785	178.841
399	agricultural	Hatarret	male	1	701	3.3	30852	497.564
400	urban	Pilisvorosvar	female	1	701	3.3	9276	136.901
401	urban	Pilisvorosvar	male	1	701	3.3	19028	299.915
402	urban	Pilisvorosvar	female	1	701	3.3	59392	974.639
403	urban	Pilisvorosvar	male	1	701	3.3	31891	514.932
404	urban	Pilisvorosvar	female	1	701	3.3	11409	172.556
405	urban	Pilisvorosvar	male	1	701	3.3	33883	548.231
406	urban	Pilisvorosvar	female	1	701	3.3	28879	464.584
407	urban	Pilisvorosvar	male	1	701	3.3	20566	325.624
409	urban	Pilisvorosvar	female	1	701	3.3	22460	357.284
410	urban	Pilisvorosvar	female	1	701	3.3	58455	958.976
414	urban	Pilisvorosvar	male	1	701	3.3	32311	521.953
415	urban	Pilisvorosvar	male	1	701	3.3	29489	474.781
416	urban	Pilisvorosvar	female	1	701	3.3	24665	394.143
417	urban	Pilisvorosvar	male	1	701	3.3	18418	289.718
424	urban	Pesthidegkut	female	1	701	3.3	29731	478.826
425	urban	Pesthidegkut	male	1	701	3.3	18283	287.461
426	urban	Pesthidegkut	female	1	701	3.3	18836	296.705
427	urban	Pesthidegkut	male	1	701	3.3	52853	865.333
430	urban	Pesthidegkut	female	1	701	3.3	8072	116.774
431	urban	Pesthidegkut	male	1	701	3.3	34730	562.389
444	urban	Pesthidegkut	female	1	701	3.3	15524	241.342
445	urban	Pesthidegkut	male	1	701	3.3	26153	419.016
446	urban	Pesthidegkut	female	1	701	3.3	10579	158.681
447	urban	Pesthidegkut	female	1	701	3.3	13861	213.543
449	urban	Pesthidegkut	female	1	701	3.3	10847	163.161
450	urban	Pesthidegkut	female	1	701	3.3	11961	181.783
451	urban	Pesthidegkut	male	1	701	3.3	41104	668.937
452	urban	Pesthidegkut	male	1	701	3.3	34704	561.954
454	urban	Pesthidegkut	male	1	701	3.3	20310	321.345
455	urban	Pesthidegkut	male	1	701	3.3	16303	254.364
477	urban	Pilisvorosvar	male	1	701	3.3	27101	434.863
512	agricultural	Anyacsa	female	1	701	3.3	14845	229.992
513	agricultural	Anyacsa	male	1	701	3.3	13110	200.99
514	agricultural	Anyacsa	female	1	701	3.3	28260	454.237
515	agricultural	Anyacsa	male	1	701	3.3	89972	1485.81
516	agricultural	Anyacsa	female	1	701	3.3	21482	340.936
517	agricultural	Anyacsa	male	1	701	3.3	29393	473.176
518	agricultural	Anyacsa	female	1	701	3.3	35059	567.889
528	agricultural	Anyacsa	male	1	701	3.3	22066	350.698
529	agricultural	Anyacsa	female	1	701	3.3	0	0
530	agricultural	Anyacsa	male	1	701	3.3	24206	386.47
531	agricultural	Anyacsa	female	1	701	3.3	27633	443.756
532	agricultural	Anyacsa	male	1	701	3.3	23634	376.909
538	agricultural	Perocseny	female	1	701	3.3	11589	175.565
539	agricultural	Perocseny	male	1	701	3.3	19130	301.62
540	agricultural	Perocseny	female	1	701	3.3	17228	269.826
541	agricultural	Perocseny	male	1	701	3.3	49107	802.715
566	agricultural	Perocseny	female	1	701	3.3	14527	224.676
567	agricultural	Perocseny	male	1	701	3.3	29418	473.594
568	agricultural	Perocseny	male	1	701	3.3	27549	442.352
569	agricultural	Perocseny	female	1	701	3.3	4419	55.711
223	urban	God	male	2	419	3.7	10446	156.458
224	urban	God	female	2	419	3.7	38252	621.263
241	urban	God	female	2	419	3.7	22126	351.701
242	urban	God	male	2	419	3.7	15426	239.704
263	natural	Bajdazo	female	2	419	3.7	0	0
264	natural	Bajdazo	female	2	419	3.7	0	0
265	natural	Bajdazo	male	2	419	3.7	7662	109.921
266	natural	Bajdazo	male	2	419	3.7	13064	200.221
267	natural	Bajdazo	female	2	419	3.7	8917	130.899
268	natural	Bajdazo	female	2	419	3.7	6469	89.9788
269	natural	Bajdazo	female	2	419	3.7	0	0
270	natural	Bajdazo	female	2	419	3.7	5492	73.6473
271	natural	Bajdazo	female	2	419	3.7	5735	77.7092
272	natural	Bajdazo	male	2	419	3.7	15077	233.87
273	natural	Bajdazo	male	2	419	3.7	6595	92.085
274	natural	Bajdazo	male	2	419	3.7	15669	243.766
275	natural	Bajdazo	male	2	419	3.7	13068	200.288
276	natural	Bajdazo	male	2	419	3.7	22357	355.562
277	urban	God	female	2	419	3.7	20950	332.043
279	urban	God	female	2	419	3.7	21674	344.145
280	urban	God	female	2	419	3.7	16361	255.333
282	urban	God	female	2	419	3.7	14275	220.464
283	urban	God	female	2	419	3.7	13988	215.666
284	urban	God	female	2	419	3.7	19655	310.396
285	urban	God	female	2	419	3.7	10492	157.227
287	urban	God	male	2	419	3.7	24428	390.181
288	urban	God	male	2	419	3.7	18878	297.407
289	urban	God	male	2	419	3.7	23208	369.788
290	urban	God	male	2	419	3.7	14943	231.63
291	urban	God	male	2	419	3.7	30046	484.091
292	urban	God	male	2	419	3.7	21464	340.635
293	urban	God	male	2	419	3.7	15888	247.427
294	urban	God	male	2	419	3.7	17216	269.625
295	urban	God	male	2	419	3.7	43209	704.124
296	urban	God	male	2	419	3.7	20969	332.36
299	natural	Janos	female	2	419	3.7	7336	104.472
300	natural	Janos	female	2	419	3.7	8761	128.292
301	natural	Janos	female	2	419	3.7	10741	161.389
304	natural	Janos	female	2	419	3.7	8782	128.643
305	natural	Janos	female	2	419	3.7	6009	82.2894
306	natural	Janos	male	2	419	3.7	13172	202.026
307	natural	Janos	male	2	419	3.7	19317	304.746
308	natural	Janos	male	2	419	3.7	12515	191.044
310	natural	Janos	male	2	419	3.7	14944	231.647
311	natural	Janos	male	2	419	3.7	15649	243.431
312	natural	Janos	male	2	419	3.7	11969	181.917
313	natural	Janos	female	2	419	3.7	11487	173.86
314	natural	Janos	female	2	419	3.7	9589	142.133
315	natural	Janos	female	2	419	3.7	9882	147.03
316	natural	Janos	female	2	419	3.7	15770	245.454
317	natural	Janos	female	2	419	3.7	5977	81.7545
318	natural	Janos	female	2	419	3.7	10021	149.354
319	natural	Janos	female	2	419	3.7	9340	137.97
320	natural	Janos	female	2	419	3.7	7032	99.3899
321	natural	Janos	male	2	419	3.7	14547	225.01
322	natural	Janos	male	2	419	3.7	22255	353.857
323	natural	Janos	male	2	419	3.7	9962	148.368
324	natural	Janos	male	2	419	3.7	15981	248.981
325	natural	Janos	male	2	419	3.7	16241	253.327
326	natural	Janos	male	2	419	3.7	22535	358.538
327	natural	Janos	male	2	419	3.7	24732	395.263
328	natural	Janos	male	2	419	3.7	13351	205.018
330	natural	Janos	female	2	419	3.7	12904	197.546
337	natural	Szarazfarkas	female	2	419	3.7	9214	135.864
338	natural	Szarazfarkas	female	2	419	3.7	14834	229.808
339	natural	Szarazfarkas	female	2	419	3.7	7437	106.16
340	natural	Szarazfarkas	female	2	419	3.7	7415	105.792
341	natural	Szarazfarkas	female	2	419	3.7	9181	135.313
342	natural	Szarazfarkas	female	2	419	3.7	5920	80.8017
343	natural	Szarazfarkas	male	2	419	3.7	11097	167.34
344	natural	Szarazfarkas	male	2	419	3.7	11385	172.155
345	natural	Szarazfarkas	male	2	419	3.7	12933	198.031
346	natural	Szarazfarkas	male	2	419	3.7	14925	231.329
347	natural	Szarazfarkas	male	2	419	3.7	10634	159.601
348	natural	Szarazfarkas	male	2	419	3.7	16925	264.761
349	natural	Szarazfarkas	female	2	419	3.7	12055	183.354
350	natural	Szarazfarkas	male	2	419	3.7	15561	241.96
351	natural	Szarazfarkas	female	2	419	3.7	9999	148.986
352	natural	Szarazfarkas	male	2	419	3.7	12190	185.611
353	natural	Szarazfarkas	female	2	419	3.7	12641	193.15
354	natural	Szarazfarkas	male	2	419	3.7	14300	220.882
355	natural	Szarazfarkas	female	2	419	3.7	21101	334.567
356	natural	Szarazfarkas	male	2	419	3.7	17413	272.918
357	natural	Szarazfarkas	female	2	419	3.7	12544	191.528
358	natural	Szarazfarkas	male	2	419	3.7	16927	264.794
359	natural	Szarazfarkas	female	2	419	3.7	18774	295.669
360	natural	Szarazfarkas	male	2	419	3.7	8651	126.453
361	natural	Szarazfarkas	female	2	419	3.7	8043	116.29
362	natural	Szarazfarkas	male	2	419	3.7	17501	274.389
363	natural	Szarazfarkas	female	2	419	3.7	10744	161.44
364	natural	Szarazfarkas	male	2	419	3.7	49068	802.063
365	natural	Szarazfarkas	female	2	419	3.7	8852	129.813
366	natural	Szarazfarkas	male	2	419	3.7	10958	165.017
376	agricultural	Hatarret	female	2	419	3.7	11136	167.992
377	agricultural	Hatarret	male	2	419	3.7	19658	310.446
378	agricultural	Hatarret	female	2	419	3.7	23579	375.989
379	agricultural	Hatarret	male	2	419	3.7	36703	595.37
380	agricultural	Hatarret	female	2	419	3.7	16087	250.753
382	agricultural	Hatarret	female	2	419	3.7	10246	153.115
383	agricultural	Hatarret	female	2	419	3.7	31196	503.315
384	agricultural	Hatarret	female	2	419	3.7	12796	195.741
385	agricultural	Hatarret	male	2	419	3.7	18997	299.397
386	agricultural	Hatarret	male	2	419	3.7	16730	261.501
387	agricultural	Hatarret	male	2	419	3.7	28789	463.079
388	agricultural	Hatarret	female	2	419	3.7	14078	217.171
390	agricultural	Hatarret	female	2	419	3.7	12785	195.557
391	agricultural	Hatarret	male	2	419	3.7	11734	177.988
392	agricultural	Hatarret	male	2	419	3.7	10740	161.373
393	agricultural	Hatarret	male	2	419	3.7	14739	228.22
394	agricultural	Hatarret	female	2	419	3.7	12029	182.92
395	agricultural	Hatarret	male	2	419	3.7	15016	232.85
396	agricultural	Hatarret	female	2	419	3.7	8476	123.528
397	agricultural	Hatarret	male	2	419	3.7	11913	180.981
398	agricultural	Hatarret	female	2	419	3.7	8925	131.033
399	agricultural	Hatarret	male	2	419	3.7	15787	245.738
400	urban	Pilisvorosvar	female	2	419	3.7	9216	135.898
401	urban	Pilisvorosvar	male	2	419	3.7	11339	171.386
402	urban	Pilisvorosvar	female	2	419	3.7	32615	527.035
403	urban	Pilisvorosvar	male	2	419	3.7	20034	316.731
404	urban	Pilisvorosvar	female	2	419	3.7	7001	98.8717
405	urban	Pilisvorosvar	male	2	419	3.7	14208	219.344
406	urban	Pilisvorosvar	female	2	419	3.7	17604	276.111
407	urban	Pilisvorosvar	male	2	419	3.7	10501	157.378
409	urban	Pilisvorosvar	female	2	419	3.7	9716	144.256
410	urban	Pilisvorosvar	female	2	419	3.7	26301	421.49
414	urban	Pilisvorosvar	male	2	419	3.7	17465	273.788
415	urban	Pilisvorosvar	male	2	419	3.7	20586	325.958
416	urban	Pilisvorosvar	female	2	419	3.7	16910	264.51
417	urban	Pilisvorosvar	male	2	419	3.7	16564	258.727
424	urban	Pesthidegkut	female	2	419	3.7	15973	248.847
425	urban	Pesthidegkut	male	2	419	3.7	9140	134.627
426	urban	Pesthidegkut	female	2	419	3.7	14675	227.15
427	urban	Pesthidegkut	male	2	419	3.7	23051	367.163
430	urban	Pesthidegkut	female	2	419	3.7	6274	86.7192
431	urban	Pesthidegkut	male	2	419	3.7	18382	289.116
444	urban	Pesthidegkut	female	2	419	3.7	11056	166.655
445	urban	Pesthidegkut	male	2	419	3.7	19463	307.186
446	urban	Pesthidegkut	female	2	419	3.7	5643	76.1714
447	urban	Pesthidegkut	female	2	419	3.7	6638	92.8038
449	urban	Pesthidegkut	female	2	419	3.7	4445	56.1456
450	urban	Pesthidegkut	female	2	419	3.7	6329	87.6385
451	urban	Pesthidegkut	male	2	419	3.7	24256	387.306
452	urban	Pesthidegkut	male	2	419	3.7	19432	306.668
454	urban	Pesthidegkut	male	2	419	3.7	9061	133.307
455	urban	Pesthidegkut	male	2	419	3.7	12204	185.845
477	urban	Pilisvorosvar	male	2	419	3.7	21644	343.644
512	agricultural	Anyacsa	female	2	419	3.7	6414	89.0594
513	agricultural	Anyacsa	male	2	419	3.7	8466	123.361
514	agricultural	Anyacsa	female	2	419	3.7	11786	178.858
515	agricultural	Anyacsa	male	2	419	3.7	42541	692.958
516	agricultural	Anyacsa	female	2	419	3.7	14608	226.03
517	agricultural	Anyacsa	male	2	419	3.7	18416	289.685
518	agricultural	Anyacsa	female	2	419	3.7	17572	275.576
528	agricultural	Anyacsa	male	2	419	3.7	11327	171.185
529	agricultural	Anyacsa	female	2	419	3.7	0	0
530	agricultural	Anyacsa	male	2	419	3.7	12216	186.046
531	agricultural	Anyacsa	female	2	419	3.7	16316	254.581
532	agricultural	Anyacsa	male	2	419	3.7	13086	200.588
538	agricultural	Perocseny	female	2	419	3.7	6532	91.0319
539	agricultural	Perocseny	male	2	419	3.7	8806	129.044
540	agricultural	Perocseny	female	2	419	3.7	8891	130.465
541	agricultural	Perocseny	male	2	419	3.7	19710	311.315
566	agricultural	Perocseny	female	2	419	3.7	5973	81.6876
567	agricultural	Perocseny	male	2	419	3.7	18427	289.868
568	agricultural	Perocseny	male	2	419	3.7	13267	203.614
569	agricultural	Perocseny	female	2	419	3.7	5265	69.8527
223	urban	God	male	3	453	4.14	39601	643.813
224	urban	God	female	3	453	4.14	202300	3363.49
241	urban	God	female	3	453	4.14	102378	1693.19
242	urban	God	male	3	453	4.14	43340	706.314
263	natural	Bajdazo	female	3	453	4.14	13580	208.846
264	natural	Bajdazo	female	3	453	4.14	18133	284.954
265	natural	Bajdazo	male	3	453	4.14	28903	464.985
266	natural	Bajdazo	male	3	453	4.14	41597	677.178
267	natural	Bajdazo	female	3	453	4.14	39498	642.091
268	natural	Bajdazo	female	3	453	4.14	14598	225.863
269	natural	Bajdazo	female	3	453	4.14	24774	395.965
270	natural	Bajdazo	female	3	453	4.14	13937	214.814
271	natural	Bajdazo	female	3	453	4.14	26145	418.882
272	natural	Bajdazo	male	3	453	4.14	60670	996.002
273	natural	Bajdazo	male	3	453	4.14	24609	393.207
274	natural	Bajdazo	male	3	453	4.14	53920	883.169
275	natural	Bajdazo	male	3	453	4.14	50740	830.012
276	natural	Bajdazo	male	3	453	4.14	91619	1513.34
277	urban	God	female	3	453	4.14	88292	1457.73
279	urban	God	female	3	453	4.14	126784	2101.16
280	urban	God	female	3	453	4.14	50588	827.471
282	urban	God	female	3	453	4.14	53303	872.855
283	urban	God	female	3	453	4.14	45181	737.088
284	urban	God	female	3	453	4.14	77462	1276.7
285	urban	God	female	3	453	4.14	43866	715.106
287	urban	God	male	3	453	4.14	103742	1715.99
288	urban	God	male	3	453	4.14	76642	1262.99
289	urban	God	male	3	453	4.14	98336	1625.63
290	urban	God	male	3	453	4.14	67729	1114
291	urban	God	male	3	453	4.14	128991	2138.05
292	urban	God	male	3	453	4.14	148653	2466.72
293	urban	God	male	3	453	4.14	88901	1467.91
294	urban	God	male	3	453	4.14	62372	1024.45
295	urban	God	male	3	453	4.14	249441	4151.49
296	urban	God	male	3	453	4.14	95031	1570.38
299	natural	Janos	female	3	453	4.14	16406	256.085
300	natural	Janos	female	3	453	4.14	40624	660.913
301	natural	Janos	female	3	453	4.14	48119	786.199
304	natural	Janos	female	3	453	4.14	38222	620.761
305	natural	Janos	female	3	453	4.14	38238	621.029
306	natural	Janos	male	3	453	4.14	42818	697.588
307	natural	Janos	male	3	453	4.14	66022	1085.47
308	natural	Janos	male	3	453	4.14	46873	765.371
310	natural	Janos	male	3	453	4.14	78784	1298.79
311	natural	Janos	male	3	453	4.14	84504	1394.41
312	natural	Janos	male	3	453	4.14	52902	866.152
313	natural	Janos	female	3	453	4.14	42538	692.907
314	natural	Janos	female	3	453	4.14	45051	734.915
315	natural	Janos	female	3	453	4.14	40225	654.243
316	natural	Janos	female	3	453	4.14	61729	1013.7
317	natural	Janos	female	3	453	4.14	29754	479.21
318	natural	Janos	female	3	453	4.14	48790	797.416
319	natural	Janos	female	3	453	4.14	43664	711.73
320	natural	Janos	female	3	453	4.14	41339	672.865
321	natural	Janos	male	3	453	4.14	65937	1084.04
322	natural	Janos	male	3	453	4.14	115699	1915.87
323	natural	Janos	male	3	453	4.14	43702	712.365
324	natural	Janos	male	3	453	4.14	102005	1686.96
325	natural	Janos	male	3	453	4.14	78587	1295.5
326	natural	Janos	male	3	453	4.14	93370	1542.61
327	natural	Janos	male	3	453	4.14	143435	2379.5
328	natural	Janos	male	3	453	4.14	74947	1234.66
330	natural	Janos	female	3	453	4.14	45174	736.971
337	natural	Szarazfarkas	female	3	453	4.14	46939	766.474
338	natural	Szarazfarkas	female	3	453	4.14	71224	1172.42
339	natural	Szarazfarkas	female	3	453	4.14	37408	607.154
340	natural	Szarazfarkas	female	3	453	4.14	41263	671.595
341	natural	Szarazfarkas	female	3	453	4.14	35024	567.304
342	natural	Szarazfarkas	female	3	453	4.14	44557	726.657
343	natural	Szarazfarkas	male	3	453	4.14	58345	957.137
344	natural	Szarazfarkas	male	3	453	4.14	48987	800.709
345	natural	Szarazfarkas	male	3	453	4.14	75514	1244.13
346	natural	Szarazfarkas	male	3	453	4.14	74274	1223.41
347	natural	Szarazfarkas	male	3	453	4.14	65773	1081.3
348	natural	Szarazfarkas	male	3	453	4.14	86907	1434.58
349	natural	Szarazfarkas	female	3	453	4.14	63953	1050.88
350	natural	Szarazfarkas	male	3	453	4.14	79172	1305.28
351	natural	Szarazfarkas	female	3	453	4.14	47783	780.583
352	natural	Szarazfarkas	male	3	453	4.14	55980	917.604
353	natural	Szarazfarkas	female	3	453	4.14	75805	1249
354	natural	Szarazfarkas	male	3	453	4.14	78235	1289.62
355	natural	Szarazfarkas	female	3	453	4.14	123606	2048.04
356	natural	Szarazfarkas	male	3	453	4.14	88774	1465.79
357	natural	Szarazfarkas	female	3	453	4.14	56760	930.642
358	natural	Szarazfarkas	male	3	453	4.14	88041	1453.53
359	natural	Szarazfarkas	female	3	453	4.14	91963	1519.09
360	natural	Szarazfarkas	male	3	453	4.14	62907	1033.4
361	natural	Szarazfarkas	female	3	453	4.14	50545	826.752
362	natural	Szarazfarkas	male	3	453	4.14	82598	1362.55
363	natural	Szarazfarkas	female	3	453	4.14	55400	907.908
364	natural	Szarazfarkas	male	3	453	4.14	375377	6256.64
365	natural	Szarazfarkas	female	3	453	4.14	46331	756.311
366	natural	Szarazfarkas	male	3	453	4.14	49693	812.51
376	agricultural	Hatarret	female	3	453	4.14	83987	1385.77
377	agricultural	Hatarret	male	3	453	4.14	98431	1627.21
378	agricultural	Hatarret	female	3	453	4.14	115661	1915.23
379	agricultural	Hatarret	male	3	453	4.14	203946	3391
380	agricultural	Hatarret	female	3	453	4.14	77800	1282.35
382	agricultural	Hatarret	female	3	453	4.14	50368	823.794
383	agricultural	Hatarret	female	3	453	4.14	185953	3090.23
384	agricultural	Hatarret	female	3	453	4.14	57859	949.013
385	agricultural	Hatarret	male	3	453	4.14	99400	1643.41
386	agricultural	Hatarret	male	3	453	4.14	103243	1707.65
387	agricultural	Hatarret	male	3	453	4.14	173172	2876.58
388	agricultural	Hatarret	female	3	453	4.14	65859	1082.74
390	agricultural	Hatarret	female	3	453	4.14	62422	1025.29
391	agricultural	Hatarret	male	3	453	4.14	70625	1162.41
392	agricultural	Hatarret	male	3	453	4.14	54814	898.113
393	agricultural	Hatarret	male	3	453	4.14	70704	1163.73
394	agricultural	Hatarret	female	3	453	4.14	60059	985.788
395	agricultural	Hatarret	male	3	453	4.14	78955	1301.65
396	agricultural	Hatarret	female	3	453	4.14	54656	895.472
397	agricultural	Hatarret	male	3	453	4.14	65694	1079.98
398	agricultural	Hatarret	female	3	453	4.14	34583	559.932
399	agricultural	Hatarret	male	3	453	4.14	113000	1870.75
400	urban	Pilisvorosvar	female	3	453	4.14	38008	617.184
401	urban	Pilisvorosvar	male	3	453	4.14	69529	1144.09
402	urban	Pilisvorosvar	female	3	453	4.14	224690	3737.76
403	urban	Pilisvorosvar	male	3	453	4.14	102564	1696.3
404	urban	Pilisvorosvar	female	3	453	4.14	40898	665.493
405	urban	Pilisvorosvar	male	3	453	4.14	120275	1992.36
406	urban	Pilisvorosvar	female	3	453	4.14	86122	1421.46
407	urban	Pilisvorosvar	male	3	453	4.14	67234	1105.73
409	urban	Pilisvorosvar	female	3	453	4.14	70153	1154.52
410	urban	Pilisvorosvar	female	3	453	4.14	176729	2936.04
414	urban	Pilisvorosvar	male	3	453	4.14	103773	1716.51
415	urban	Pilisvorosvar	male	3	453	4.14	101636	1680.79
416	urban	Pilisvorosvar	female	3	453	4.14	57441	942.026
417	urban	Pilisvorosvar	male	3	453	4.14	72028	1185.86
424	urban	Pesthidegkut	female	3	453	4.14	86214	1422.99
425	urban	Pesthidegkut	male	3	453	4.14	72073	1186.61
426	urban	Pesthidegkut	female	3	453	4.14	87016	1436.4
427	urban	Pesthidegkut	male	3	453	4.14	166689	2768.21
430	urban	Pesthidegkut	female	3	453	4.14	52441	858.446
431	urban	Pesthidegkut	male	3	453	4.14	101139	1672.48
444	urban	Pesthidegkut	female	3	453	4.14	62032	1018.77
445	urban	Pesthidegkut	male	3	453	4.14	91367	1509.13
446	urban	Pesthidegkut	female	3	453	4.14	40408	657.302
447	urban	Pesthidegkut	female	3	453	4.14	44084	718.75
449	urban	Pesthidegkut	female	3	453	4.14	38959	633.081
450	urban	Pesthidegkut	female	3	453	4.14	43283	705.361
451	urban	Pesthidegkut	male	3	453	4.14	127626	2115.24
452	urban	Pesthidegkut	male	3	453	4.14	118368	1960.48
454	urban	Pesthidegkut	male	3	453	4.14	64423	1058.74
455	urban	Pesthidegkut	male	3	453	4.14	61849	1015.71
477	urban	Pilisvorosvar	male	3	453	4.14	101552	1679.38
512	agricultural	Anyacsa	female	3	453	4.14	46328	756.261
513	agricultural	Anyacsa	male	3	453	4.14	54015	884.757
514	agricultural	Anyacsa	female	3	453	4.14	90926	1501.76
515	agricultural	Anyacsa	male	3	453	4.14	262936	4377.08
516	agricultural	Anyacsa	female	3	453	4.14	82170	1355.4
517	agricultural	Anyacsa	male	3	453	4.14	100017	1653.73
518	agricultural	Anyacsa	female	3	453	4.14	96526	1595.37
528	agricultural	Anyacsa	male	3	453	4.14	73185	1205.2
529	agricultural	Anyacsa	female	3	453	4.14	0	0
530	agricultural	Anyacsa	male	3	453	4.14	82105	1354.31
531	agricultural	Anyacsa	female	3	453	4.14	82063	1353.61
532	agricultural	Anyacsa	male	3	453	4.14	67518	1110.47
538	agricultural	Perocseny	female	3	453	4.14	42195	687.174
539	agricultural	Perocseny	male	3	453	4.14	44354	723.264
540	agricultural	Perocseny	female	3	453	4.14	53821	881.514
541	agricultural	Perocseny	male	3	453	4.14	135878	2253.18
566	agricultural	Perocseny	female	3	453	4.14	47950	783.374
567	agricultural	Perocseny	male	3	453	4.14	104922	1735.72
568	agricultural	Perocseny	male	3	453	4.14	90833	1500.21
569	agricultural	Perocseny	female	3	453	4.14	32778	529.759
223	urban	God	male	4	403	4.157	0	0
224	urban	God	female	4	403	4.157	29251	470.802
241	urban	God	female	4	403	4.157	29261	470.969
242	urban	God	male	4	403	4.157	0	0
263	natural	Bajdazo	female	4	403	4.157	35125	568.992
264	natural	Bajdazo	female	4	403	4.157	15392	239.135
265	natural	Bajdazo	male	4	403	4.157	0	0
266	natural	Bajdazo	male	4	403	4.157	0	0
267	natural	Bajdazo	female	4	403	4.157	25934	415.355
268	natural	Bajdazo	female	4	403	4.157	50054	818.545
269	natural	Bajdazo	female	4	403	4.157	58472	959.26
270	natural	Bajdazo	female	4	403	4.157	19396	306.066
271	natural	Bajdazo	female	4	403	4.157	48502	792.602
272	natural	Bajdazo	male	4	403	4.157	0	0
273	natural	Bajdazo	male	4	403	4.157	0	0
274	natural	Bajdazo	male	4	403	4.157	0	0
275	natural	Bajdazo	male	4	403	4.157	0	0
276	natural	Bajdazo	male	4	403	4.157	0	0
277	urban	God	female	4	403	4.157	54762	897.244
279	urban	God	female	4	403	4.157	26202	419.835
280	urban	God	female	4	403	4.157	46574	760.373
282	urban	God	female	4	403	4.157	94406	1559.93
283	urban	God	female	4	403	4.157	53926	883.269
284	urban	God	female	4	403	4.157	49427	808.064
285	urban	God	female	4	403	4.157	54665	895.622
287	urban	God	male	4	403	4.157	0	0
288	urban	God	male	4	403	4.157	0	0
289	urban	God	male	4	403	4.157	0	0
290	urban	God	male	4	403	4.157	0	0
291	urban	God	male	4	403	4.157	0	0
292	urban	God	male	4	403	4.157	0	0
293	urban	God	male	4	403	4.157	0	0
294	urban	God	male	4	403	4.157	0	0
295	urban	God	male	4	403	4.157	0	0
296	urban	God	male	4	403	4.157	0	0
299	natural	Janos	female	4	403	4.157	21269	337.375
300	natural	Janos	female	4	403	4.157	78076	1286.96
301	natural	Janos	female	4	403	4.157	46274	755.358
304	natural	Janos	female	4	403	4.157	23681	377.694
305	natural	Janos	female	4	403	4.157	89300	1474.58
306	natural	Janos	male	4	403	4.157	0	0
307	natural	Janos	male	4	403	4.157	0	0
308	natural	Janos	male	4	403	4.157	0	0
310	natural	Janos	male	4	403	4.157	0	0
311	natural	Janos	male	4	403	4.157	0	0
312	natural	Janos	male	4	403	4.157	0	0
313	natural	Janos	female	4	403	4.157	117998	1954.3
314	natural	Janos	female	4	403	4.157	69158	1137.89
315	natural	Janos	female	4	403	4.157	24341	388.727
316	natural	Janos	female	4	403	4.157	45158	736.703
317	natural	Janos	female	4	403	4.157	22696	361.229
318	natural	Janos	female	4	403	4.157	32933	532.35
319	natural	Janos	female	4	403	4.157	42683	695.331
320	natural	Janos	female	4	403	4.157	52892	865.985
321	natural	Janos	male	4	403	4.157	0	0
322	natural	Janos	male	4	403	4.157	0	0
323	natural	Janos	male	4	403	4.157	0	0
324	natural	Janos	male	4	403	4.157	0	0
325	natural	Janos	male	4	403	4.157	0	0
326	natural	Janos	male	4	403	4.157	0	0
327	natural	Janos	male	4	403	4.157	0	0
328	natural	Janos	male	4	403	4.157	0	0
330	natural	Janos	female	4	403	4.157	38341	622.75
337	natural	Szarazfarkas	female	4	403	4.157	20151	318.687
338	natural	Szarazfarkas	female	4	403	4.157	123189	2041.07
339	natural	Szarazfarkas	female	4	403	4.157	78842	1299.76
340	natural	Szarazfarkas	female	4	403	4.157	51180	837.367
341	natural	Szarazfarkas	female	4	403	4.157	11811	179.276
342	natural	Szarazfarkas	female	4	403	4.157	34970	566.401
343	natural	Szarazfarkas	male	4	403	4.157	0	0
344	natural	Szarazfarkas	male	4	403	4.157	0	0
345	natural	Szarazfarkas	male	4	403	4.157	0	0
346	natural	Szarazfarkas	male	4	403	4.157	0	0
347	natural	Szarazfarkas	male	4	403	4.157	0	0
348	natural	Szarazfarkas	male	4	403	4.157	0	0
349	natural	Szarazfarkas	female	4	403	4.157	53440	875.145
350	natural	Szarazfarkas	male	4	403	4.157	0	0
351	natural	Szarazfarkas	female	4	403	4.157	29500	474.964
352	natural	Szarazfarkas	male	4	403	4.157	0	0
353	natural	Szarazfarkas	female	4	403	4.157	50062	818.678
354	natural	Szarazfarkas	male	4	403	4.157	0	0
355	natural	Szarazfarkas	female	4	403	4.157	12263	186.831
356	natural	Szarazfarkas	male	4	403	4.157	0	0
357	natural	Szarazfarkas	female	4	403	4.157	102423	1693.94
358	natural	Szarazfarkas	male	4	403	4.157	0	0
359	natural	Szarazfarkas	female	4	403	4.157	27877	447.834
360	natural	Szarazfarkas	male	4	403	4.157	0	0
361	natural	Szarazfarkas	female	4	403	4.157	20564	325.59
362	natural	Szarazfarkas	male	4	403	4.157	0	0
363	natural	Szarazfarkas	female	4	403	4.157	47067	768.614
364	natural	Szarazfarkas	male	4	403	4.157	0	0
365	natural	Szarazfarkas	female	4	403	4.157	59646	978.884
366	natural	Szarazfarkas	male	4	403	4.157	0	0
376	agricultural	Hatarret	female	4	403	4.157	16704	261.067
377	agricultural	Hatarret	male	4	403	4.157	0	0
378	agricultural	Hatarret	female	4	403	4.157	101056	1671.09
379	agricultural	Hatarret	male	4	403	4.157	0	0
380	agricultural	Hatarret	female	4	403	4.157	59628	978.583
382	agricultural	Hatarret	female	4	403	4.157	65502	1076.77
383	agricultural	Hatarret	female	4	403	4.157	15612	242.813
384	agricultural	Hatarret	female	4	403	4.157	42247	688.043
385	agricultural	Hatarret	male	4	403	4.157	0	0
386	agricultural	Hatarret	male	4	403	4.157	0	0
387	agricultural	Hatarret	male	4	403	4.157	0	0
388	agricultural	Hatarret	female	4	403	4.157	114168	1890.27
390	agricultural	Hatarret	female	4	403	4.157	77920	1284.35
391	agricultural	Hatarret	male	4	403	4.157	0	0
392	agricultural	Hatarret	male	4	403	4.157	0	0
393	agricultural	Hatarret	male	4	403	4.157	0	0
394	agricultural	Hatarret	female	4	403	4.157	18671	293.947
395	agricultural	Hatarret	male	4	403	4.157	0	0
396	agricultural	Hatarret	female	4	403	4.157	44197	720.639
397	agricultural	Hatarret	male	4	403	4.157	0	0
398	agricultural	Hatarret	female	4	403	4.157	70396	1158.58
399	agricultural	Hatarret	male	4	403	4.157	0	0
400	urban	Pilisvorosvar	female	4	403	4.157	40420	657.503
401	urban	Pilisvorosvar	male	4	403	4.157	0	0
402	urban	Pilisvorosvar	female	4	403	4.157	13274	203.731
403	urban	Pilisvorosvar	male	4	403	4.157	0	0
404	urban	Pilisvorosvar	female	4	403	4.157	34938	565.866
405	urban	Pilisvorosvar	male	4	403	4.157	0	0
406	urban	Pilisvorosvar	female	4	403	4.157	61374	1007.77
407	urban	Pilisvorosvar	male	4	403	4.157	0	0
409	urban	Pilisvorosvar	female	4	403	4.157	27128	435.314
410	urban	Pilisvorosvar	female	4	403	4.157	34472	558.076
414	urban	Pilisvorosvar	male	4	403	4.157	8883	130.331
415	urban	Pilisvorosvar	male	4	403	4.157	8049	116.39
416	urban	Pilisvorosvar	female	4	403	4.157	24372	389.245
417	urban	Pilisvorosvar	male	4	403	4.157	0	0
424	urban	Pesthidegkut	female	4	403	4.157	14175	218.792
425	urban	Pesthidegkut	male	4	403	4.157	0	0
426	urban	Pesthidegkut	female	4	403	4.157	64824	1065.44
427	urban	Pesthidegkut	male	4	403	4.157	0	0
430	urban	Pesthidegkut	female	4	403	4.157	75264	1239.95
431	urban	Pesthidegkut	male	4	403	4.157	0	0
444	urban	Pesthidegkut	female	4	403	4.157	94087	1554.6
445	urban	Pesthidegkut	male	4	403	4.157	0	0
446	urban	Pesthidegkut	female	4	403	4.157	52714	863.009
447	urban	Pesthidegkut	female	4	403	4.157	63333	1040.52
449	urban	Pesthidegkut	female	4	403	4.157	63679	1046.3
450	urban	Pesthidegkut	female	4	403	4.157	30231	487.184
451	urban	Pesthidegkut	male	4	403	4.157	0	0
452	urban	Pesthidegkut	male	4	403	4.157	20272	320.709
454	urban	Pesthidegkut	male	4	403	4.157	0	0
455	urban	Pesthidegkut	male	4	403	4.157	0	0
477	urban	Pilisvorosvar	male	4	403	4.157	0	0
512	agricultural	Anyacsa	female	4	403	4.157	46477	758.752
513	agricultural	Anyacsa	male	4	403	4.157	0	0
514	agricultural	Anyacsa	female	4	403	4.157	39142	636.14
515	agricultural	Anyacsa	male	4	403	4.157	0	0
516	agricultural	Anyacsa	female	4	403	4.157	49472	808.816
517	agricultural	Anyacsa	male	4	403	4.157	0	0
518	agricultural	Anyacsa	female	4	403	4.157	0	0
528	agricultural	Anyacsa	male	4	403	4.157	0	0
529	agricultural	Anyacsa	female	4	403	4.157	0	0
530	agricultural	Anyacsa	male	4	403	4.157	0	0
531	agricultural	Anyacsa	female	4	403	4.157	47484	775.585
532	agricultural	Anyacsa	male	4	403	4.157	0	0
538	agricultural	Perocseny	female	4	403	4.157	33593	543.383
539	agricultural	Perocseny	male	4	403	4.157	0	0
540	agricultural	Perocseny	female	4	403	4.157	20120	318.169
541	agricultural	Perocseny	male	4	403	4.157	0	0
566	agricultural	Perocseny	female	4	403	4.157	58702	963.104
567	agricultural	Perocseny	male	4	403	4.157	0	0
568	agricultural	Perocseny	male	4	403	4.157	0	0
569	agricultural	Perocseny	female	4	403	4.157	117539	1946.62
223	urban	God	male	5	687	4.78	0	0
224	urban	God	female	5	687	4.78	19455	307.052
241	urban	God	female	5	687	4.78	13475	207.091
242	urban	God	male	5	687	4.78	0	0
263	natural	Bajdazo	female	5	687	4.78	162694	2701.43
264	natural	Bajdazo	female	5	687	4.78	43437	707.935
265	natural	Bajdazo	male	5	687	4.78	4305	53.8054
266	natural	Bajdazo	male	5	687	4.78	0	0
267	natural	Bajdazo	female	5	687	4.78	68457	1126.17
268	natural	Bajdazo	female	5	687	4.78	192943	3207.07
269	natural	Bajdazo	female	5	687	4.78	132559	2197.7
270	natural	Bajdazo	female	5	687	4.78	94011	1553.33
271	natural	Bajdazo	female	5	687	4.78	164921	2738.66
272	natural	Bajdazo	male	5	687	4.78	0	0
273	natural	Bajdazo	male	5	687	4.78	0	0
274	natural	Bajdazo	male	5	687	4.78	0	0
275	natural	Bajdazo	male	5	687	4.78	0	0
276	natural	Bajdazo	male	5	687	4.78	0	0
277	urban	God	female	5	687	4.78	116029	1921.38
279	urban	God	female	5	687	4.78	34628	560.684
280	urban	God	female	5	687	4.78	37628	610.832
282	urban	God	female	5	687	4.78	110998	1837.28
283	urban	God	female	5	687	4.78	125124	2073.41
284	urban	God	female	5	687	4.78	40829	664.34
285	urban	God	female	5	687	4.78	220203	3662.75
287	urban	God	male	5	687	4.78	0	0
288	urban	God	male	5	687	4.78	4210	52.2174
289	urban	God	male	5	687	4.78	0	0
290	urban	God	male	5	687	4.78	7699	110.539
291	urban	God	male	5	687	4.78	0	0
292	urban	God	male	5	687	4.78	0	0
293	urban	God	male	5	687	4.78	0	0
294	urban	God	male	5	687	4.78	0	0
295	urban	God	male	5	687	4.78	0	0
296	urban	God	male	5	687	4.78	0	0
299	natural	Janos	female	5	687	4.78	88604	1462.95
300	natural	Janos	female	5	687	4.78	240443	4001.08
301	natural	Janos	female	5	687	4.78	98035	1620.59
304	natural	Janos	female	5	687	4.78	60156	987.41
305	natural	Janos	female	5	687	4.78	143249	2376.39
306	natural	Janos	male	5	687	4.78	21610	343.075
307	natural	Janos	male	5	687	4.78	0	0
308	natural	Janos	male	5	687	4.78	0	0
310	natural	Janos	male	5	687	4.78	0	0
311	natural	Janos	male	5	687	4.78	0	0
312	natural	Janos	male	5	687	4.78	0	0
313	natural	Janos	female	5	687	4.78	67864	1116.26
314	natural	Janos	female	5	687	4.78	106164	1756.48
315	natural	Janos	female	5	687	4.78	65371	1074.58
316	natural	Janos	female	5	687	4.78	168549	2799.3
317	natural	Janos	female	5	687	4.78	126114	2089.96
318	natural	Janos	female	5	687	4.78	151552	2515.18
319	natural	Janos	female	5	687	4.78	159966	2655.83
320	natural	Janos	female	5	687	4.78	119387	1977.51
321	natural	Janos	male	5	687	4.78	0	0
322	natural	Janos	male	5	687	4.78	0	0
323	natural	Janos	male	5	687	4.78	0	0
324	natural	Janos	male	5	687	4.78	0	0
325	natural	Janos	male	5	687	4.78	6249	86.3013
326	natural	Janos	male	5	687	4.78	0	0
327	natural	Janos	male	5	687	4.78	0	0
328	natural	Janos	male	5	687	4.78	0	0
330	natural	Janos	female	5	687	4.78	73252	1206.32
337	natural	Szarazfarkas	female	5	687	4.78	76621	1262.64
338	natural	Szarazfarkas	female	5	687	4.78	59283	972.816
339	natural	Szarazfarkas	female	5	687	4.78	296951	4945.67
340	natural	Szarazfarkas	female	5	687	4.78	115785	1917.3
341	natural	Szarazfarkas	female	5	687	4.78	65326	1073.83
342	natural	Szarazfarkas	female	5	687	4.78	112957	1870.03
343	natural	Szarazfarkas	male	5	687	4.78	0	0
344	natural	Szarazfarkas	male	5	687	4.78	8905	130.699
345	natural	Szarazfarkas	male	5	687	4.78	0	0
346	natural	Szarazfarkas	male	5	687	4.78	0	0
347	natural	Szarazfarkas	male	5	687	4.78	0	0
348	natural	Szarazfarkas	male	5	687	4.78	0	0
349	natural	Szarazfarkas	female	5	687	4.78	140426	2329.2
350	natural	Szarazfarkas	male	5	687	4.78	0	0
351	natural	Szarazfarkas	female	5	687	4.78	69410	1142.1
352	natural	Szarazfarkas	male	5	687	4.78	0	0
353	natural	Szarazfarkas	female	5	687	4.78	252612	4204.5
354	natural	Szarazfarkas	male	5	687	4.78	0	0
355	natural	Szarazfarkas	female	5	687	4.78	24211	386.554
356	natural	Szarazfarkas	male	5	687	4.78	0	0
357	natural	Szarazfarkas	female	5	687	4.78	282487	4703.89
358	natural	Szarazfarkas	male	5	687	4.78	0	0
359	natural	Szarazfarkas	female	5	687	4.78	87532	1445.03
360	natural	Szarazfarkas	male	5	687	4.78	0	0
361	natural	Szarazfarkas	female	5	687	4.78	43699	712.315
362	natural	Szarazfarkas	male	5	687	4.78	0	0
363	natural	Szarazfarkas	female	5	687	4.78	220842	3673.43
364	natural	Szarazfarkas	male	5	687	4.78	0	0
365	natural	Szarazfarkas	female	5	687	4.78	142102	2357.22
366	natural	Szarazfarkas	male	5	687	4.78	0	0
376	agricultural	Hatarret	female	5	687	4.78	111191	1840.51
377	agricultural	Hatarret	male	5	687	4.78	0	0
378	agricultural	Hatarret	female	5	687	4.78	139007	2305.48
379	agricultural	Hatarret	male	5	687	4.78	0	0
380	agricultural	Hatarret	female	5	687	4.78	127484	2112.86
382	agricultural	Hatarret	female	5	687	4.78	233602	3886.73
383	agricultural	Hatarret	female	5	687	4.78	62571	1027.78
384	agricultural	Hatarret	female	5	687	4.78	204521	3400.61
385	agricultural	Hatarret	male	5	687	4.78	0	0
386	agricultural	Hatarret	male	5	687	4.78	0	0
387	agricultural	Hatarret	male	5	687	4.78	17000	266.015
388	agricultural	Hatarret	female	5	687	4.78	118081	1955.68
390	agricultural	Hatarret	female	5	687	4.78	158759	2635.66
391	agricultural	Hatarret	male	5	687	4.78	0	0
392	agricultural	Hatarret	male	5	687	4.78	0	0
393	agricultural	Hatarret	male	5	687	4.78	0	0
394	agricultural	Hatarret	female	5	687	4.78	270558	4504.48
395	agricultural	Hatarret	male	5	687	4.78	0	0
396	agricultural	Hatarret	female	5	687	4.78	253432	4218.21
397	agricultural	Hatarret	male	5	687	4.78	0	0
398	agricultural	Hatarret	female	5	687	4.78	167103	2775.13
399	agricultural	Hatarret	male	5	687	4.78	0	0
400	urban	Pilisvorosvar	female	5	687	4.78	129586	2148
401	urban	Pilisvorosvar	male	5	687	4.78	0	0
402	urban	Pilisvorosvar	female	5	687	4.78	13799	212.507
403	urban	Pilisvorosvar	male	5	687	4.78	12443	189.84
404	urban	Pilisvorosvar	female	5	687	4.78	83969	1385.47
405	urban	Pilisvorosvar	male	5	687	4.78	0	0
406	urban	Pilisvorosvar	female	5	687	4.78	101868	1684.67
407	urban	Pilisvorosvar	male	5	687	4.78	0	0
409	urban	Pilisvorosvar	female	5	687	4.78	155149	2575.31
410	urban	Pilisvorosvar	female	5	687	4.78	64641	1062.38
414	urban	Pilisvorosvar	male	5	687	4.78	17028	266.483
415	urban	Pilisvorosvar	male	5	687	4.78	14129	218.023
416	urban	Pilisvorosvar	female	5	687	4.78	393444	6558.64
417	urban	Pilisvorosvar	male	5	687	4.78	0	0
424	urban	Pesthidegkut	female	5	687	4.78	72173	1188.29
425	urban	Pesthidegkut	male	5	687	4.78	0	0
426	urban	Pesthidegkut	female	5	687	4.78	39877	648.426
427	urban	Pesthidegkut	male	5	687	4.78	0	0
430	urban	Pesthidegkut	female	5	687	4.78	174762	2903.16
431	urban	Pesthidegkut	male	5	687	4.78	0	0
444	urban	Pesthidegkut	female	5	687	4.78	291759	4858.88
445	urban	Pesthidegkut	male	5	687	4.78	0	0
446	urban	Pesthidegkut	female	5	687	4.78	209796	3488.79
447	urban	Pesthidegkut	female	5	687	4.78	125898	2086.35
449	urban	Pesthidegkut	female	5	687	4.78	238337	3965.88
450	urban	Pesthidegkut	female	5	687	4.78	132966	2204.5
451	urban	Pesthidegkut	male	5	687	4.78	18172	285.606
452	urban	Pesthidegkut	male	5	687	4.78	35010	567.07
454	urban	Pesthidegkut	male	5	687	4.78	0	0
455	urban	Pesthidegkut	male	5	687	4.78	0	0
477	urban	Pilisvorosvar	male	5	687	4.78	0	0
512	agricultural	Anyacsa	female	5	687	4.78	75161	1238.23
513	agricultural	Anyacsa	male	5	687	4.78	0	0
514	agricultural	Anyacsa	female	5	687	4.78	103692	1715.16
515	agricultural	Anyacsa	male	5	687	4.78	0	0
516	agricultural	Anyacsa	female	5	687	4.78	34622	560.584
517	agricultural	Anyacsa	male	5	687	4.78	0	0
518	agricultural	Anyacsa	female	5	687	4.78	103888	1718.43
528	agricultural	Anyacsa	male	5	687	4.78	0	0
529	agricultural	Anyacsa	female	5	687	4.78	0	0
530	agricultural	Anyacsa	male	5	687	4.78	0	0
531	agricultural	Anyacsa	female	5	687	4.78	87929	1451.66
532	agricultural	Anyacsa	male	5	687	4.78	0	0
538	agricultural	Perocseny	female	5	687	4.78	60586	994.597
539	agricultural	Perocseny	male	5	687	4.78	0	0
540	agricultural	Perocseny	female	5	687	4.78	68636	1129.16
541	agricultural	Perocseny	male	5	687	4.78	0	0
566	agricultural	Perocseny	female	5	687	4.78	86867	1433.91
567	agricultural	Perocseny	male	5	687	4.78	0	0
568	agricultural	Perocseny	male	5	687	4.78	0	0
569	agricultural	Perocseny	female	5	687	4.78	119668	1982.21
223	urban	God	male	6	701	5	0	0
224	urban	God	female	6	701	5	13204	202.561
241	urban	God	female	6	701	5	0	0
242	urban	God	male	6	701	5	0	0
263	natural	Bajdazo	female	6	701	5	25783	412.831
264	natural	Bajdazo	female	6	701	5	30422	490.377
265	natural	Bajdazo	male	6	701	5	11738	178.055
266	natural	Bajdazo	male	6	701	5	15606	242.713
267	natural	Bajdazo	female	6	701	5	13761	211.872
268	natural	Bajdazo	female	6	701	5	37589	610.18
269	natural	Bajdazo	female	6	701	5	29013	466.824
270	natural	Bajdazo	female	6	701	5	52244	855.153
271	natural	Bajdazo	female	6	701	5	16482	257.356
272	natural	Bajdazo	male	6	701	5	0	0
273	natural	Bajdazo	male	6	701	5	34655	561.135
274	natural	Bajdazo	male	6	701	5	32103	518.476
275	natural	Bajdazo	male	6	701	5	0	0
276	natural	Bajdazo	male	6	701	5	36433	590.856
277	urban	God	female	6	701	5	15821	246.307
279	urban	God	female	6	701	5	14608	226.03
280	urban	God	female	6	701	5	8621	125.952
282	urban	God	female	6	701	5	25434	406.997
283	urban	God	female	6	701	5	30484	491.413
284	urban	God	female	6	701	5	21745	345.332
285	urban	God	female	6	701	5	27797	446.497
287	urban	God	male	6	701	5	17491	274.222
288	urban	God	male	6	701	5	15642	243.314
289	urban	God	male	6	701	5	0	0
290	urban	God	male	6	701	5	21920	348.257
291	urban	God	male	6	701	5	26396	423.078
292	urban	God	male	6	701	5	16693	260.883
293	urban	God	male	6	701	5	0	0
294	urban	God	male	6	701	5	19508	307.938
295	urban	God	male	6	701	5	0	0
296	urban	God	male	6	701	5	26701	428.176
299	natural	Janos	female	6	701	5	30812	496.896
300	natural	Janos	female	6	701	5	20347	321.963
301	natural	Janos	female	6	701	5	20208	319.64
304	natural	Janos	female	6	701	5	38321	622.416
305	natural	Janos	female	6	701	5	0	0
306	natural	Janos	male	6	701	5	26796	429.764
307	natural	Janos	male	6	701	5	21971	349.11
308	natural	Janos	male	6	701	5	18949	298.594
310	natural	Janos	male	6	701	5	0	0
311	natural	Janos	male	6	701	5	0	0
312	natural	Janos	male	6	701	5	22414	356.515
313	natural	Janos	female	6	701	5	13540	208.177
314	natural	Janos	female	6	701	5	34361	556.221
315	natural	Janos	female	6	701	5	51583	844.103
316	natural	Janos	female	6	701	5	0	0
317	natural	Janos	female	6	701	5	28938	465.57
318	natural	Janos	female	6	701	5	40487	658.623
319	natural	Janos	female	6	701	5	17907	281.176
320	natural	Janos	female	6	701	5	38053	617.936
321	natural	Janos	male	6	701	5	24268	387.506
322	natural	Janos	male	6	701	5	18970	298.945
323	natural	Janos	male	6	701	5	4091	50.2282
324	natural	Janos	male	6	701	5	41612	677.428
325	natural	Janos	male	6	701	5	24506	391.485
326	natural	Janos	male	6	701	5	27352	439.059
327	natural	Janos	male	6	701	5	14176	218.809
328	natural	Janos	male	6	701	5	16235	253.227
330	natural	Janos	female	6	701	5	15303	237.648
337	natural	Szarazfarkas	female	6	701	5	29839	480.631
338	natural	Szarazfarkas	female	6	701	5	12205	185.862
339	natural	Szarazfarkas	female	6	701	5	31762	512.776
340	natural	Szarazfarkas	female	6	701	5	20264	320.576
341	natural	Szarazfarkas	female	6	701	5	27382	439.56
342	natural	Szarazfarkas	female	6	701	5	26808	429.965
343	natural	Szarazfarkas	male	6	701	5	15684	244.017
344	natural	Szarazfarkas	male	6	701	5	34150	552.694
345	natural	Szarazfarkas	male	6	701	5	22003	349.645
346	natural	Szarazfarkas	male	6	701	5	32269	521.251
347	natural	Szarazfarkas	male	6	701	5	52131	853.264
348	natural	Szarazfarkas	male	6	701	5	18887	297.558
349	natural	Szarazfarkas	female	6	701	5	21214	336.456
350	natural	Szarazfarkas	male	6	701	5	12960	198.482
351	natural	Szarazfarkas	female	6	701	5	26799	429.815
352	natural	Szarazfarkas	male	6	701	5	9558	141.614
353	natural	Szarazfarkas	female	6	701	5	17784	279.12
354	natural	Szarazfarkas	male	6	701	5	36956	599.599
355	natural	Szarazfarkas	female	6	701	5	26005	416.542
356	natural	Szarazfarkas	male	6	701	5	14836	229.841
357	natural	Szarazfarkas	female	6	701	5	20496	324.454
358	natural	Szarazfarkas	male	6	701	5	10226	152.781
359	natural	Szarazfarkas	female	6	701	5	49463	808.666
360	natural	Szarazfarkas	male	6	701	5	17640	276.713
361	natural	Szarazfarkas	female	6	701	5	25114	401.648
362	natural	Szarazfarkas	male	6	701	5	4346	54.4907
363	natural	Szarazfarkas	female	6	701	5	11583	175.464
364	natural	Szarazfarkas	male	6	701	5	0	0
365	natural	Szarazfarkas	female	6	701	5	26096	418.063
366	natural	Szarazfarkas	male	6	701	5	25615	410.023
376	agricultural	Hatarret	female	6	701	5	43354	706.548
377	agricultural	Hatarret	male	6	701	5	34710	562.055
378	agricultural	Hatarret	female	6	701	5	19705	311.231
379	agricultural	Hatarret	male	6	701	5	16708	261.134
380	agricultural	Hatarret	female	6	701	5	24396	389.646
382	agricultural	Hatarret	female	6	701	5	29798	479.946
383	agricultural	Hatarret	female	6	701	5	39855	648.058
384	agricultural	Hatarret	female	6	701	5	45747	746.549
385	agricultural	Hatarret	male	6	701	5	0	0
386	agricultural	Hatarret	male	6	701	5	25645	410.524
387	agricultural	Hatarret	male	6	701	5	20437	323.468
388	agricultural	Hatarret	female	6	701	5	19759	312.134
390	agricultural	Hatarret	female	6	701	5	29632	477.171
391	agricultural	Hatarret	male	6	701	5	18264	287.144
392	agricultural	Hatarret	male	6	701	5	96854	1600.85
393	agricultural	Hatarret	male	6	701	5	0	0
394	agricultural	Hatarret	female	6	701	5	26211	419.986
395	agricultural	Hatarret	male	6	701	5	17449	273.52
396	agricultural	Hatarret	female	6	701	5	28773	462.812
397	agricultural	Hatarret	male	6	701	5	24078	384.33
398	agricultural	Hatarret	female	6	701	5	21026	333.313
399	agricultural	Hatarret	male	6	701	5	9357	138.255
400	urban	Pilisvorosvar	female	6	701	5	25934	415.355
401	urban	Pilisvorosvar	male	6	701	5	22443	357
402	urban	Pilisvorosvar	female	6	701	5	0	0
403	urban	Pilisvorosvar	male	6	701	5	11218	169.363
404	urban	Pilisvorosvar	female	6	701	5	43784	713.736
405	urban	Pilisvorosvar	male	6	701	5	13587	208.963
406	urban	Pilisvorosvar	female	6	701	5	26797	429.781
407	urban	Pilisvorosvar	male	6	701	5	0	0
409	urban	Pilisvorosvar	female	6	701	5	32019	517.072
410	urban	Pilisvorosvar	female	6	701	5	34706	561.988
414	urban	Pilisvorosvar	male	6	701	5	0	0
415	urban	Pilisvorosvar	male	6	701	5	18952	298.644
416	urban	Pilisvorosvar	female	6	701	5	40916	665.794
417	urban	Pilisvorosvar	male	6	701	5	25593	409.655
424	urban	Pesthidegkut	female	6	701	5	13424	206.238
425	urban	Pesthidegkut	male	6	701	5	10337	154.636
426	urban	Pesthidegkut	female	6	701	5	21591	342.758
427	urban	Pesthidegkut	male	6	701	5	25084	401.147
430	urban	Pesthidegkut	female	6	701	5	34645	560.968
431	urban	Pesthidegkut	male	6	701	5	20320	321.512
444	urban	Pesthidegkut	female	6	701	5	30263	487.719
445	urban	Pesthidegkut	male	6	701	5	16922	264.711
446	urban	Pesthidegkut	female	6	701	5	44151	719.87
447	urban	Pesthidegkut	female	6	701	5	20969	332.36
449	urban	Pesthidegkut	female	6	701	5	55459	908.895
450	urban	Pesthidegkut	female	6	701	5	34024	550.588
451	urban	Pesthidegkut	male	6	701	5	0	0
452	urban	Pesthidegkut	male	6	701	5	0	0
454	urban	Pesthidegkut	male	6	701	5	19951	315.344
455	urban	Pesthidegkut	male	6	701	5	11847	179.877
477	urban	Pilisvorosvar	male	6	701	5	15587	242.395
512	agricultural	Anyacsa	female	6	701	5	25157	402.367
513	agricultural	Anyacsa	male	6	701	5	26040	417.127
514	agricultural	Anyacsa	female	6	701	5	23179	369.303
515	agricultural	Anyacsa	male	6	701	5	41710	679.067
516	agricultural	Anyacsa	female	6	701	5	20369	322.331
517	agricultural	Anyacsa	male	6	701	5	30531	492.199
518	agricultural	Anyacsa	female	6	701	5	50102	819.347
528	agricultural	Anyacsa	male	6	701	5	28802	463.297
529	agricultural	Anyacsa	female	6	701	5	0	0
530	agricultural	Anyacsa	male	6	701	5	29645	477.388
531	agricultural	Anyacsa	female	6	701	5	35470	574.759
532	agricultural	Anyacsa	male	6	701	5	49053	801.812
538	agricultural	Perocseny	female	6	701	5	43985	717.095
539	agricultural	Perocseny	male	6	701	5	25613	409.989
540	agricultural	Perocseny	female	6	701	5	47660	778.527
541	agricultural	Perocseny	male	6	701	5	0	0
566	agricultural	Perocseny	female	6	701	5	60688	996.302
567	agricultural	Perocseny	male	6	701	5	13984	215.599
568	agricultural	Perocseny	male	6	701	5	19434	306.701
569	agricultural	Perocseny	female	6	701	5	16790	262.504
223	urban	God	male	7	417	5.597	0	0
224	urban	God	female	7	417	5.597	119773	1983.97
241	urban	God	female	7	417	5.597	67962	1117.89
242	urban	God	male	7	417	5.597	0	0
263	natural	Bajdazo	female	7	417	5.597	20324	321.579
264	natural	Bajdazo	female	7	417	5.597	9071	133.474
265	natural	Bajdazo	male	7	417	5.597	0	0
266	natural	Bajdazo	male	7	417	5.597	0	0
267	natural	Bajdazo	female	7	417	5.597	25517	408.385
268	natural	Bajdazo	female	7	417	5.597	17351	271.882
269	natural	Bajdazo	female	7	417	5.597	55327	906.688
270	natural	Bajdazo	female	7	417	5.597	40367	656.617
271	natural	Bajdazo	female	7	417	5.597	42934	699.527
272	natural	Bajdazo	male	7	417	5.597	0	0
273	natural	Bajdazo	male	7	417	5.597	0	0
274	natural	Bajdazo	male	7	417	5.597	0	0
275	natural	Bajdazo	male	7	417	5.597	0	0
276	natural	Bajdazo	male	7	417	5.597	0	0
277	urban	God	female	7	417	5.597	28802	463.297
279	urban	God	female	7	417	5.597	28378	456.209
280	urban	God	female	7	417	5.597	54121	886.529
282	urban	God	female	7	417	5.597	144009	2389.09
283	urban	God	female	7	417	5.597	33514	542.062
284	urban	God	female	7	417	5.597	54409	891.343
285	urban	God	female	7	417	5.597	46431	757.983
287	urban	God	male	7	417	5.597	0	0
288	urban	God	male	7	417	5.597	0	0
289	urban	God	male	7	417	5.597	0	0
290	urban	God	male	7	417	5.597	0	0
291	urban	God	male	7	417	5.597	0	0
292	urban	God	male	7	417	5.597	0	0
293	urban	God	male	7	417	5.597	0	0
294	urban	God	male	7	417	5.597	0	0
295	urban	God	male	7	417	5.597	0	0
296	urban	God	male	7	417	5.597	0	0
299	natural	Janos	female	7	417	5.597	32334	522.338
300	natural	Janos	female	7	417	5.597	24246	387.139
301	natural	Janos	female	7	417	5.597	44726	729.482
304	natural	Janos	female	7	417	5.597	64963	1067.76
305	natural	Janos	female	7	417	5.597	68419	1125.53
306	natural	Janos	male	7	417	5.597	0	0
307	natural	Janos	male	7	417	5.597	0	0
308	natural	Janos	male	7	417	5.597	0	0
310	natural	Janos	male	7	417	5.597	0	0
311	natural	Janos	male	7	417	5.597	0	0
312	natural	Janos	male	7	417	5.597	0	0
313	natural	Janos	female	7	417	5.597	132391	2194.89
314	natural	Janos	female	7	417	5.597	134373	2228.02
315	natural	Janos	female	7	417	5.597	65127	1070.5
316	natural	Janos	female	7	417	5.597	22160	352.269
317	natural	Janos	female	7	417	5.597	31046	500.807
318	natural	Janos	female	7	417	5.597	26683	427.876
319	natural	Janos	female	7	417	5.597	22884	364.372
320	natural	Janos	female	7	417	5.597	47813	781.084
321	natural	Janos	male	7	417	5.597	0	0
322	natural	Janos	male	7	417	5.597	0	0
323	natural	Janos	male	7	417	5.597	0	0
324	natural	Janos	male	7	417	5.597	0	0
325	natural	Janos	male	7	417	5.597	0	0
326	natural	Janos	male	7	417	5.597	0	0
327	natural	Janos	male	7	417	5.597	0	0
328	natural	Janos	male	7	417	5.597	0	0
330	natural	Janos	female	7	417	5.597	48053	785.096
337	natural	Szarazfarkas	female	7	417	5.597	38400	623.737
338	natural	Szarazfarkas	female	7	417	5.597	230513	3835.09
339	natural	Szarazfarkas	female	7	417	5.597	0	0
340	natural	Szarazfarkas	female	7	417	5.597	39055	634.686
341	natural	Szarazfarkas	female	7	417	5.597	21094	334.45
342	natural	Szarazfarkas	female	7	417	5.597	19046	300.216
343	natural	Szarazfarkas	male	7	417	5.597	0	0
344	natural	Szarazfarkas	male	7	417	5.597	0	0
345	natural	Szarazfarkas	male	7	417	5.597	0	0
346	natural	Szarazfarkas	male	7	417	5.597	0	0
347	natural	Szarazfarkas	male	7	417	5.597	0	0
348	natural	Szarazfarkas	male	7	417	5.597	0	0
349	natural	Szarazfarkas	female	7	417	5.597	32827	530.579
350	natural	Szarazfarkas	male	7	417	5.597	0	0
351	natural	Szarazfarkas	female	7	417	5.597	20420	323.183
352	natural	Szarazfarkas	male	7	417	5.597	0	0
353	natural	Szarazfarkas	female	7	417	5.597	21122	334.918
354	natural	Szarazfarkas	male	7	417	5.597	0	0
355	natural	Szarazfarkas	female	7	417	5.597	54133	886.729
356	natural	Szarazfarkas	male	7	417	5.597	0	0
357	natural	Szarazfarkas	female	7	417	5.597	34142	552.56
358	natural	Szarazfarkas	male	7	417	5.597	0	0
359	natural	Szarazfarkas	female	7	417	5.597	20527	324.972
360	natural	Szarazfarkas	male	7	417	5.597	0	0
361	natural	Szarazfarkas	female	7	417	5.597	53153	870.348
362	natural	Szarazfarkas	male	7	417	5.597	0	0
363	natural	Szarazfarkas	female	7	417	5.597	39721	645.818
364	natural	Szarazfarkas	male	7	417	5.597	0	0
365	natural	Szarazfarkas	female	7	417	5.597	46720	762.814
366	natural	Szarazfarkas	male	7	417	5.597	0	0
376	agricultural	Hatarret	female	7	417	5.597	17848	280.19
377	agricultural	Hatarret	male	7	417	5.597	0	0
378	agricultural	Hatarret	female	7	417	5.597	54711	896.391
379	agricultural	Hatarret	male	7	417	5.597	0	0
380	agricultural	Hatarret	female	7	417	5.597	76942	1268
382	agricultural	Hatarret	female	7	417	5.597	35764	579.673
383	agricultural	Hatarret	female	7	417	5.597	48448	791.699
384	agricultural	Hatarret	female	7	417	5.597	30444	490.744
385	agricultural	Hatarret	male	7	417	5.597	0	0
386	agricultural	Hatarret	male	7	417	5.597	0	0
387	agricultural	Hatarret	male	7	417	5.597	0	0
388	agricultural	Hatarret	female	7	417	5.597	65679	1079.73
390	agricultural	Hatarret	female	7	417	5.597	112969	1870.23
391	agricultural	Hatarret	male	7	417	5.597	0	0
392	agricultural	Hatarret	male	7	417	5.597	0	0
393	agricultural	Hatarret	male	7	417	5.597	0	0
394	agricultural	Hatarret	female	7	417	5.597	13943	214.914
395	agricultural	Hatarret	male	7	417	5.597	0	0
396	agricultural	Hatarret	female	7	417	5.597	25235	403.671
397	agricultural	Hatarret	male	7	417	5.597	0	0
398	agricultural	Hatarret	female	7	417	5.597	61651	1012.4
399	agricultural	Hatarret	male	7	417	5.597	0	0
400	urban	Pilisvorosvar	female	7	417	5.597	35647	577.718
401	urban	Pilisvorosvar	male	7	417	5.597	0	0
402	urban	Pilisvorosvar	female	7	417	5.597	12605	192.548
403	urban	Pilisvorosvar	male	7	417	5.597	0	0
404	urban	Pilisvorosvar	female	7	417	5.597	59153	970.643
405	urban	Pilisvorosvar	male	7	417	5.597	0	0
406	urban	Pilisvorosvar	female	7	417	5.597	99060	1637.73
407	urban	Pilisvorosvar	male	7	417	5.597	0	0
409	urban	Pilisvorosvar	female	7	417	5.597	42114	685.82
410	urban	Pilisvorosvar	female	7	417	5.597	66891	1099.99
414	urban	Pilisvorosvar	male	7	417	5.597	0	0
415	urban	Pilisvorosvar	male	7	417	5.597	0	0
416	urban	Pilisvorosvar	female	7	417	5.597	15450	240.105
417	urban	Pilisvorosvar	male	7	417	5.597	0	0
424	urban	Pesthidegkut	female	7	417	5.597	20576	325.791
425	urban	Pesthidegkut	male	7	417	5.597	0	0
426	urban	Pesthidegkut	female	7	417	5.597	72452	1192.95
427	urban	Pesthidegkut	male	7	417	5.597	0	0
430	urban	Pesthidegkut	female	7	417	5.597	38821	630.774
431	urban	Pesthidegkut	male	7	417	5.597	0	0
444	urban	Pesthidegkut	female	7	417	5.597	30863	497.748
445	urban	Pesthidegkut	male	7	417	5.597	0	0
446	urban	Pesthidegkut	female	7	417	5.597	35697	578.553
447	urban	Pesthidegkut	female	7	417	5.597	70367	1158.1
449	urban	Pesthidegkut	female	7	417	5.597	31504	508.463
450	urban	Pesthidegkut	female	7	417	5.597	27165	435.933
451	urban	Pesthidegkut	male	7	417	5.597	0	0
452	urban	Pesthidegkut	male	7	417	5.597	0	0
454	urban	Pesthidegkut	male	7	417	5.597	0	0
455	urban	Pesthidegkut	male	7	417	5.597	0	0
477	urban	Pilisvorosvar	male	7	417	5.597	0	0
512	agricultural	Anyacsa	female	7	417	5.597	29142	468.98
513	agricultural	Anyacsa	male	7	417	5.597	0	0
514	agricultural	Anyacsa	female	7	417	5.597	29398	473.259
515	agricultural	Anyacsa	male	7	417	5.597	0	0
516	agricultural	Anyacsa	female	7	417	5.597	75068	1236.68
517	agricultural	Anyacsa	male	7	417	5.597	0	0
518	agricultural	Anyacsa	female	7	417	5.597	0	0
528	agricultural	Anyacsa	male	7	417	5.597	0	0
529	agricultural	Anyacsa	female	7	417	5.597	0	0
530	agricultural	Anyacsa	male	7	417	5.597	0	0
531	agricultural	Anyacsa	female	7	417	5.597	42959	699.945
532	agricultural	Anyacsa	male	7	417	5.597	0	0
538	agricultural	Perocseny	female	7	417	5.597	45153	736.62
539	agricultural	Perocseny	male	7	417	5.597	0	0
540	agricultural	Perocseny	female	7	417	5.597	20358	322.147
541	agricultural	Perocseny	male	7	417	5.597	0	0
566	agricultural	Perocseny	female	7	417	5.597	125846	2085.48
567	agricultural	Perocseny	male	7	417	5.597	0	0
568	agricultural	Perocseny	male	7	417	5.597	0	0
569	agricultural	Perocseny	female	7	417	5.597	106599	1763.75
223	urban	God	male	8	701	5.96	0	0
224	urban	God	female	8	701	5.96	88141	1455.21
241	urban	God	female	8	701	5.96	30293	488.22
242	urban	God	male	8	701	5.96	0	0
263	natural	Bajdazo	female	8	701	5.96	154553	2565.35
264	natural	Bajdazo	female	8	701	5.96	60073	986.022
265	natural	Bajdazo	male	8	701	5.96	0	0
266	natural	Bajdazo	male	8	701	5.96	0	0
267	natural	Bajdazo	female	8	701	5.96	88524	1461.61
268	natural	Bajdazo	female	8	701	5.96	141984	2355.24
269	natural	Bajdazo	female	8	701	5.96	184181	3060.61
270	natural	Bajdazo	female	8	701	5.96	249289	4148.95
271	natural	Bajdazo	female	8	701	5.96	240641	4004.39
272	natural	Bajdazo	male	8	701	5.96	0	0
273	natural	Bajdazo	male	8	701	5.96	0	0
274	natural	Bajdazo	male	8	701	5.96	0	0
275	natural	Bajdazo	male	8	701	5.96	0	0
276	natural	Bajdazo	male	8	701	5.96	0	0
277	urban	God	female	8	701	5.96	101513	1678.73
279	urban	God	female	8	701	5.96	62388	1024.72
280	urban	God	female	8	701	5.96	61619	1011.87
282	urban	God	female	8	701	5.96	270916	4510.47
283	urban	God	female	8	701	5.96	131461	2179.34
284	urban	God	female	8	701	5.96	70199	1155.29
285	urban	God	female	8	701	5.96	243760	4056.53
287	urban	God	male	8	701	5.96	0	0
288	urban	God	male	8	701	5.96	0	0
289	urban	God	male	8	701	5.96	0	0
290	urban	God	male	8	701	5.96	0	0
291	urban	God	male	8	701	5.96	0	0
292	urban	God	male	8	701	5.96	0	0
293	urban	God	male	8	701	5.96	0	0
294	urban	God	male	8	701	5.96	0	0
295	urban	God	male	8	701	5.96	0	0
296	urban	God	male	8	701	5.96	0	0
299	natural	Janos	female	8	701	5.96	223247	3713.64
300	natural	Janos	female	8	701	5.96	155600	2582.85
301	natural	Janos	female	8	701	5.96	149002	2472.56
304	natural	Janos	female	8	701	5.96	238237	3964.21
305	natural	Janos	female	8	701	5.96	170769	2836.41
306	natural	Janos	male	8	701	5.96	0	0
307	natural	Janos	male	8	701	5.96	0	0
308	natural	Janos	male	8	701	5.96	0	0
310	natural	Janos	male	8	701	5.96	0	0
311	natural	Janos	male	8	701	5.96	0	0
312	natural	Janos	male	8	701	5.96	0	0
313	natural	Janos	female	8	701	5.96	140661	2333.13
314	natural	Janos	female	8	701	5.96	389122	6486.4
315	natural	Janos	female	8	701	5.96	257924	4293.3
316	natural	Janos	female	8	701	5.96	154892	2571.01
317	natural	Janos	female	8	701	5.96	248123	4129.46
318	natural	Janos	female	8	701	5.96	161315	2678.38
319	natural	Janos	female	8	701	5.96	177660	2951.6
320	natural	Janos	female	8	701	5.96	168896	2805.11
321	natural	Janos	male	8	701	5.96	0	0
322	natural	Janos	male	8	701	5.96	0	0
323	natural	Janos	male	8	701	5.96	0	0
324	natural	Janos	male	8	701	5.96	0	0
325	natural	Janos	male	8	701	5.96	0	0
326	natural	Janos	male	8	701	5.96	0	0
327	natural	Janos	male	8	701	5.96	0	0
328	natural	Janos	male	8	701	5.96	0	0
330	natural	Janos	female	8	701	5.96	163246	2710.66
337	natural	Szarazfarkas	female	8	701	5.96	214295	3563.99
338	natural	Szarazfarkas	female	8	701	5.96	186128	3093.15
339	natural	Szarazfarkas	female	8	701	5.96	81631	1346.39
340	natural	Szarazfarkas	female	8	701	5.96	143916	2387.54
341	natural	Szarazfarkas	female	8	701	5.96	202887	3373.3
342	natural	Szarazfarkas	female	8	701	5.96	140175	2325.01
343	natural	Szarazfarkas	male	8	701	5.96	0	0
344	natural	Szarazfarkas	male	8	701	5.96	0	0
345	natural	Szarazfarkas	male	8	701	5.96	0	0
346	natural	Szarazfarkas	male	8	701	5.96	0	0
347	natural	Szarazfarkas	male	8	701	5.96	0	0
348	natural	Szarazfarkas	male	8	701	5.96	0	0
349	natural	Szarazfarkas	female	8	701	5.96	149058	2473.49
350	natural	Szarazfarkas	male	8	701	5.96	0	0
351	natural	Szarazfarkas	female	8	701	5.96	93235	1540.36
352	natural	Szarazfarkas	male	8	701	5.96	0	0
353	natural	Szarazfarkas	female	8	701	5.96	220125	3661.45
354	natural	Szarazfarkas	male	8	701	5.96	0	0
355	natural	Szarazfarkas	female	8	701	5.96	80348	1324.94
356	natural	Szarazfarkas	male	8	701	5.96	0	0
357	natural	Szarazfarkas	female	8	701	5.96	186886	3105.83
358	natural	Szarazfarkas	male	8	701	5.96	0	0
359	natural	Szarazfarkas	female	8	701	5.96	120895	2002.72
360	natural	Szarazfarkas	male	8	701	5.96	0	0
361	natural	Szarazfarkas	female	8	701	5.96	188453	3132.02
362	natural	Szarazfarkas	male	8	701	5.96	0	0
363	natural	Szarazfarkas	female	8	701	5.96	328113	5466.57
364	natural	Szarazfarkas	male	8	701	5.96	0	0
365	natural	Szarazfarkas	female	8	701	5.96	196037	3258.79
366	natural	Szarazfarkas	male	8	701	5.96	0	0
376	agricultural	Hatarret	female	8	701	5.96	189402	3147.88
377	agricultural	Hatarret	male	8	701	5.96	0	0
378	agricultural	Hatarret	female	8	701	5.96	137705	2283.72
379	agricultural	Hatarret	male	8	701	5.96	0	0
380	agricultural	Hatarret	female	8	701	5.96	284344	4734.93
382	agricultural	Hatarret	female	8	701	5.96	209980	3491.86
383	agricultural	Hatarret	female	8	701	5.96	232082	3861.32
384	agricultural	Hatarret	female	8	701	5.96	188621	3134.83
385	agricultural	Hatarret	male	8	701	5.96	0	0
386	agricultural	Hatarret	male	8	701	5.96	0	0
387	agricultural	Hatarret	male	8	701	5.96	0	0
388	agricultural	Hatarret	female	8	701	5.96	147047	2439.88
390	agricultural	Hatarret	female	8	701	5.96	320053	5331.84
391	agricultural	Hatarret	male	8	701	5.96	0	0
392	agricultural	Hatarret	male	8	701	5.96	0	0
393	agricultural	Hatarret	male	8	701	5.96	0	0
394	agricultural	Hatarret	female	8	701	5.96	511567	8533.19
395	agricultural	Hatarret	male	8	701	5.96	0	0
396	agricultural	Hatarret	female	8	701	5.96	286976	4778.93
397	agricultural	Hatarret	male	8	701	5.96	0	0
398	agricultural	Hatarret	female	8	701	5.96	235749	3922.62
399	agricultural	Hatarret	male	8	701	5.96	0	0
400	urban	Pilisvorosvar	female	8	701	5.96	187630	3118.26
401	urban	Pilisvorosvar	male	8	701	5.96	0	0
402	urban	Pilisvorosvar	female	8	701	5.96	0	0
403	urban	Pilisvorosvar	male	8	701	5.96	0	0
404	urban	Pilisvorosvar	female	8	701	5.96	276107	4597.24
405	urban	Pilisvorosvar	male	8	701	5.96	0	0
406	urban	Pilisvorosvar	female	8	701	5.96	262893	4376.36
407	urban	Pilisvorosvar	male	8	701	5.96	0	0
409	urban	Pilisvorosvar	female	8	701	5.96	404941	6750.83
410	urban	Pilisvorosvar	female	8	701	5.96	193541	3217.07
414	urban	Pilisvorosvar	male	8	701	5.96	0	0
415	urban	Pilisvorosvar	male	8	701	5.96	0	0
416	urban	Pilisvorosvar	female	8	701	5.96	509479	8498.28
417	urban	Pilisvorosvar	male	8	701	5.96	0	0
424	urban	Pesthidegkut	female	8	701	5.96	226421	3766.69
425	urban	Pesthidegkut	male	8	701	5.96	0	0
426	urban	Pesthidegkut	female	8	701	5.96	70459	1159.63
427	urban	Pesthidegkut	male	8	701	5.96	0	0
430	urban	Pesthidegkut	female	8	701	5.96	169668	2818.01
431	urban	Pesthidegkut	male	8	701	5.96	0	0
444	urban	Pesthidegkut	female	8	701	5.96	186250	3095.19
445	urban	Pesthidegkut	male	8	701	5.96	0	0
446	urban	Pesthidegkut	female	8	701	5.96	251436	4184.84
447	urban	Pesthidegkut	female	8	701	5.96	240686	4005.15
449	urban	Pesthidegkut	female	8	701	5.96	235430	3917.29
450	urban	Pesthidegkut	female	8	701	5.96	236692	3938.38
451	urban	Pesthidegkut	male	8	701	5.96	0	0
452	urban	Pesthidegkut	male	8	701	5.96	17499	274.356
454	urban	Pesthidegkut	male	8	701	5.96	0	0
455	urban	Pesthidegkut	male	8	701	5.96	0	0
477	urban	Pilisvorosvar	male	8	701	5.96	0	0
512	agricultural	Anyacsa	female	8	701	5.96	92166	1522.49
513	agricultural	Anyacsa	male	8	701	5.96	0	0
514	agricultural	Anyacsa	female	8	701	5.96	129684	2149.64
515	agricultural	Anyacsa	male	8	701	5.96	0	0
516	agricultural	Anyacsa	female	8	701	5.96	91642	1513.73
517	agricultural	Anyacsa	male	8	701	5.96	0	0
518	agricultural	Anyacsa	female	8	701	5.96	123848	2052.08
528	agricultural	Anyacsa	male	8	701	5.96	0	0
529	agricultural	Anyacsa	female	8	701	5.96	0	0
530	agricultural	Anyacsa	male	8	701	5.96	0	0
531	agricultural	Anyacsa	female	8	701	5.96	134130	2223.96
532	agricultural	Anyacsa	male	8	701	5.96	0	0
538	agricultural	Perocseny	female	8	701	5.96	150766	2502.04
539	agricultural	Perocseny	male	8	701	5.96	0	0
540	agricultural	Perocseny	female	8	701	5.96	130831	2168.81
541	agricultural	Perocseny	male	8	701	5.96	0	0
566	agricultural	Perocseny	female	8	701	5.96	252587	4204.08
567	agricultural	Perocseny	male	8	701	5.96	0	0
568	agricultural	Perocseny	male	8	701	5.96	0	0
569	agricultural	Perocseny	female	8	701	5.96	196388	3264.66
223	urban	God	male	9	417	6.117	58518	960.029
224	urban	God	female	9	417	6.117	191621	3184.98
241	urban	God	female	9	417	6.117	124263	2059.02
242	urban	God	male	9	417	6.117	121547	2013.62
263	natural	Bajdazo	female	9	417	6.117	70144	1154.37
264	natural	Bajdazo	female	9	417	6.117	120549	1996.94
265	natural	Bajdazo	male	9	417	6.117	97647	1614.11
266	natural	Bajdazo	male	9	417	6.117	351305	5854.25
267	natural	Bajdazo	female	9	417	6.117	80085	1320.54
268	natural	Bajdazo	female	9	417	6.117	108218	1790.81
269	natural	Bajdazo	female	9	417	6.117	168021	2790.48
270	natural	Bajdazo	female	9	417	6.117	136012	2255.42
271	natural	Bajdazo	female	9	417	6.117	98141	1622.37
272	natural	Bajdazo	male	9	417	6.117	197593	3284.8
273	natural	Bajdazo	male	9	417	6.117	130111	2156.78
274	natural	Bajdazo	male	9	417	6.117	112871	1868.59
275	natural	Bajdazo	male	9	417	6.117	88765	1465.64
276	natural	Bajdazo	male	9	417	6.117	197058	3275.86
277	urban	God	female	9	417	6.117	82859	1366.91
279	urban	God	female	9	417	6.117	97401	1610
280	urban	God	female	9	417	6.117	129005	2138.29
282	urban	God	female	9	417	6.117	225142	3745.31
283	urban	God	female	9	417	6.117	160972	2672.65
284	urban	God	female	9	417	6.117	212093	3527.19
285	urban	God	female	9	417	6.117	70154	1154.54
287	urban	God	male	9	417	6.117	210799	3505.55
288	urban	God	male	9	417	6.117	41857	681.524
289	urban	God	male	9	417	6.117	71221	1172.37
290	urban	God	male	9	417	6.117	78616	1295.99
291	urban	God	male	9	417	6.117	251874	4192.16
292	urban	God	male	9	417	6.117	119216	1974.66
293	urban	God	male	9	417	6.117	128731	2133.71
294	urban	God	male	9	417	6.117	66696	1096.73
295	urban	God	male	9	417	6.117	165990	2756.53
296	urban	God	male	9	417	6.117	29304	471.688
299	natural	Janos	female	9	417	6.117	80416	1326.08
300	natural	Janos	female	9	417	6.117	86197	1422.71
301	natural	Janos	female	9	417	6.117	129619	2148.55
304	natural	Janos	female	9	417	6.117	143604	2382.32
305	natural	Janos	female	9	417	6.117	112703	1865.78
306	natural	Janos	male	9	417	6.117	59004	968.153
307	natural	Janos	male	9	417	6.117	75323	1240.94
308	natural	Janos	male	9	417	6.117	54638	895.171
310	natural	Janos	male	9	417	6.117	29341	472.307
311	natural	Janos	male	9	417	6.117	41703	678.95
312	natural	Janos	male	9	417	6.117	21194	336.122
313	natural	Janos	female	9	417	6.117	185379	3080.63
314	natural	Janos	female	9	417	6.117	143045	2372.98
315	natural	Janos	female	9	417	6.117	154170	2558.95
316	natural	Janos	female	9	417	6.117	32206	520.198
317	natural	Janos	female	9	417	6.117	65774	1081.32
318	natural	Janos	female	9	417	6.117	91422	1510.05
319	natural	Janos	female	9	417	6.117	55546	910.349
320	natural	Janos	female	9	417	6.117	178398	2963.94
321	natural	Janos	male	9	417	6.117	44522	726.072
322	natural	Janos	male	9	417	6.117	44638	728.011
323	natural	Janos	male	9	417	6.117	16942	265.045
324	natural	Janos	male	9	417	6.117	30198	486.632
325	natural	Janos	male	9	417	6.117	17235	269.943
326	natural	Janos	male	9	417	6.117	100666	1664.57
327	natural	Janos	male	9	417	6.117	106749	1766.26
328	natural	Janos	male	9	417	6.117	75464	1243.3
330	natural	Janos	female	9	417	6.117	96240	1590.59
337	natural	Szarazfarkas	female	9	417	6.117	93988	1552.94
338	natural	Szarazfarkas	female	9	417	6.117	165093	2741.53
339	natural	Szarazfarkas	female	9	417	6.117	88520	1461.54
340	natural	Szarazfarkas	female	9	417	6.117	100545	1662.55
341	natural	Szarazfarkas	female	9	417	6.117	69761	1147.97
342	natural	Szarazfarkas	female	9	417	6.117	86404	1426.17
343	natural	Szarazfarkas	male	9	417	6.117	93398	1543.08
344	natural	Szarazfarkas	male	9	417	6.117	120943	2003.52
345	natural	Szarazfarkas	male	9	417	6.117	53356	873.741
346	natural	Szarazfarkas	male	9	417	6.117	82144	1354.96
347	natural	Szarazfarkas	male	9	417	6.117	25243	403.805
348	natural	Szarazfarkas	male	9	417	6.117	105467	1744.83
349	natural	Szarazfarkas	female	9	417	6.117	69936	1150.89
350	natural	Szarazfarkas	male	9	417	6.117	64690	1063.2
351	natural	Szarazfarkas	female	9	417	6.117	108812	1800.74
352	natural	Szarazfarkas	male	9	417	6.117	32043	517.473
353	natural	Szarazfarkas	female	9	417	6.117	41619	677.545
354	natural	Szarazfarkas	male	9	417	6.117	124155	2057.22
355	natural	Szarazfarkas	female	9	417	6.117	141456	2346.42
356	natural	Szarazfarkas	male	9	417	6.117	100618	1663.77
357	natural	Szarazfarkas	female	9	417	6.117	110554	1829.86
358	natural	Szarazfarkas	male	9	417	6.117	102637	1697.52
359	natural	Szarazfarkas	female	9	417	6.117	108661	1798.22
360	natural	Szarazfarkas	male	9	417	6.117	57377	940.956
361	natural	Szarazfarkas	female	9	417	6.117	115696	1915.81
362	natural	Szarazfarkas	male	9	417	6.117	33998	550.153
363	natural	Szarazfarkas	female	9	417	6.117	49702	812.661
364	natural	Szarazfarkas	male	9	417	6.117	181118	3009.41
365	natural	Szarazfarkas	female	9	417	6.117	147949	2454.96
366	natural	Szarazfarkas	male	9	417	6.117	34153	552.744
376	agricultural	Hatarret	female	9	417	6.117	54389	891.008
377	agricultural	Hatarret	male	9	417	6.117	101898	1685.17
378	agricultural	Hatarret	female	9	417	6.117	215984	3592.23
379	agricultural	Hatarret	male	9	417	6.117	111250	1841.5
380	agricultural	Hatarret	female	9	417	6.117	157003	2606.3
382	agricultural	Hatarret	female	9	417	6.117	71988	1185.19
383	agricultural	Hatarret	female	9	417	6.117	57559	943.998
384	agricultural	Hatarret	female	9	417	6.117	135679	2249.85
385	agricultural	Hatarret	male	9	417	6.117	73705	1213.89
386	agricultural	Hatarret	male	9	417	6.117	61259	1005.85
387	agricultural	Hatarret	male	9	417	6.117	23743	378.731
388	agricultural	Hatarret	female	9	417	6.117	158710	2634.84
390	agricultural	Hatarret	female	9	417	6.117	123746	2050.38
391	agricultural	Hatarret	male	9	417	6.117	98482	1628.07
392	agricultural	Hatarret	male	9	417	6.117	171863	2854.7
393	agricultural	Hatarret	male	9	417	6.117	30824	497.096
394	agricultural	Hatarret	female	9	417	6.117	34308	555.335
395	agricultural	Hatarret	male	9	417	6.117	76187	1255.38
396	agricultural	Hatarret	female	9	417	6.117	74541	1227.87
397	agricultural	Hatarret	male	9	417	6.117	50381	824.011
398	agricultural	Hatarret	female	9	417	6.117	87677	1447.45
399	agricultural	Hatarret	male	9	417	6.117	7787	112.01
400	urban	Pilisvorosvar	female	9	417	6.117	51701	846.076
401	urban	Pilisvorosvar	male	9	417	6.117	81492	1344.06
402	urban	Pilisvorosvar	female	9	417	6.117	226465	3767.43
403	urban	Pilisvorosvar	male	9	417	6.117	60778	997.807
404	urban	Pilisvorosvar	female	9	417	6.117	144152	2391.48
405	urban	Pilisvorosvar	male	9	417	6.117	68490	1126.72
406	urban	Pilisvorosvar	female	9	417	6.117	149478	2480.51
407	urban	Pilisvorosvar	male	9	417	6.117	43787	713.786
409	urban	Pilisvorosvar	female	9	417	6.117	58042	952.072
410	urban	Pilisvorosvar	female	9	417	6.117	163447	2714.02
414	urban	Pilisvorosvar	male	9	417	6.117	114584	1897.23
415	urban	Pilisvorosvar	male	9	417	6.117	74615	1229.11
416	urban	Pilisvorosvar	female	9	417	6.117	23051	367.163
417	urban	Pilisvorosvar	male	9	417	6.117	27350	439.025
424	urban	Pesthidegkut	female	9	417	6.117	28774	462.829
425	urban	Pesthidegkut	male	9	417	6.117	79832	1316.31
426	urban	Pesthidegkut	female	9	417	6.117	168507	2798.6
427	urban	Pesthidegkut	male	9	417	6.117	69456	1142.87
430	urban	Pesthidegkut	female	9	417	6.117	182506	3032.61
431	urban	Pesthidegkut	male	9	417	6.117	108751	1799.72
444	urban	Pesthidegkut	female	9	417	6.117	149246	2476.64
445	urban	Pesthidegkut	male	9	417	6.117	81083	1337.22
446	urban	Pesthidegkut	female	9	417	6.117	123065	2039
447	urban	Pesthidegkut	female	9	417	6.117	111439	1844.66
449	urban	Pesthidegkut	female	9	417	6.117	178115	2959.21
450	urban	Pesthidegkut	female	9	417	6.117	100082	1654.81
451	urban	Pesthidegkut	male	9	417	6.117	28329	455.39
452	urban	Pesthidegkut	male	9	417	6.117	76788	1265.43
454	urban	Pesthidegkut	male	9	417	6.117	86658	1430.42
455	urban	Pesthidegkut	male	9	417	6.117	50062	818.678
477	urban	Pilisvorosvar	male	9	417	6.117	108979	1803.53
512	agricultural	Anyacsa	female	9	417	6.117	130008	2155.05
513	agricultural	Anyacsa	male	9	417	6.117	93633	1547.01
514	agricultural	Anyacsa	female	9	417	6.117	113431	1877.95
515	agricultural	Anyacsa	male	9	417	6.117	194479	3232.75
516	agricultural	Anyacsa	female	9	417	6.117	153796	2552.69
517	agricultural	Anyacsa	male	9	417	6.117	106046	1754.51
518	agricultural	Anyacsa	female	9	417	6.117	28164	452.632
528	agricultural	Anyacsa	male	9	417	6.117	80303	1324.19
529	agricultural	Anyacsa	female	9	417	6.117	0	0
530	agricultural	Anyacsa	male	9	417	6.117	93374	1542.68
531	agricultural	Anyacsa	female	9	417	6.117	145902	2420.74
532	agricultural	Anyacsa	male	9	417	6.117	38801	630.44
538	agricultural	Perocseny	female	9	417	6.117	165832	2753.89
539	agricultural	Perocseny	male	9	417	6.117	171092	2841.81
540	agricultural	Perocseny	female	9	417	6.117	156665	2600.65
541	agricultural	Perocseny	male	9	417	6.117	297044	4947.22
566	agricultural	Perocseny	female	9	417	6.117	207253	3446.28
567	agricultural	Perocseny	male	9	417	6.117	177364	2946.66
568	agricultural	Perocseny	male	9	417	6.117	176959	2939.89
569	agricultural	Perocseny	female	9	417	6.117	152572	2532.23
223	urban	God	male	10	715	6.3	24366	389.145
224	urban	God	female	10	715	6.3	72274	1189.97
241	urban	God	female	10	715	6.3	25044	400.478
242	urban	God	male	10	715	6.3	17684	277.448
263	natural	Bajdazo	female	10	715	6.3	67770	1114.68
264	natural	Bajdazo	female	10	715	6.3	88968	1469.03
265	natural	Bajdazo	male	10	715	6.3	39802	647.172
266	natural	Bajdazo	male	10	715	6.3	42562	693.309
267	natural	Bajdazo	female	10	715	6.3	61929	1017.05
268	natural	Bajdazo	female	10	715	6.3	95297	1574.83
269	natural	Bajdazo	female	10	715	6.3	51504	842.783
270	natural	Bajdazo	female	10	715	6.3	136915	2270.51
271	natural	Bajdazo	female	10	715	6.3	72715	1197.35
272	natural	Bajdazo	male	10	715	6.3	19963	315.544
273	natural	Bajdazo	male	10	715	6.3	58082	952.741
274	natural	Bajdazo	male	10	715	6.3	59043	968.805
275	natural	Bajdazo	male	10	715	6.3	25002	399.776
276	natural	Bajdazo	male	10	715	6.3	62770	1031.11
277	urban	God	female	10	715	6.3	37395	606.937
279	urban	God	female	10	715	6.3	44700	729.047
280	urban	God	female	10	715	6.3	48219	787.871
282	urban	God	female	10	715	6.3	52188	854.217
283	urban	God	female	10	715	6.3	71702	1180.41
284	urban	God	female	10	715	6.3	47453	775.066
285	urban	God	female	10	715	6.3	45971	750.293
287	urban	God	male	10	715	6.3	33512	542.029
288	urban	God	male	10	715	6.3	27353	439.075
289	urban	God	male	10	715	6.3	4843	62.7986
290	urban	God	male	10	715	6.3	47554	776.755
291	urban	God	male	10	715	6.3	48259	788.54
292	urban	God	male	10	715	6.3	26896	431.436
293	urban	God	male	10	715	6.3	28282	454.604
294	urban	God	male	10	715	6.3	31455	507.644
295	urban	God	male	10	715	6.3	37932	615.914
296	urban	God	male	10	715	6.3	33116	535.409
299	natural	Janos	female	10	715	6.3	55006	901.322
300	natural	Janos	female	10	715	6.3	50013	817.859
301	natural	Janos	female	10	715	6.3	52487	859.215
304	natural	Janos	female	10	715	6.3	82077	1353.84
305	natural	Janos	female	10	715	6.3	42899	698.942
306	natural	Janos	male	10	715	6.3	53148	870.264
307	natural	Janos	male	10	715	6.3	48226	787.988
308	natural	Janos	male	10	715	6.3	29705	478.391
310	natural	Janos	male	10	715	6.3	9887	147.114
311	natural	Janos	male	10	715	6.3	30347	489.123
312	natural	Janos	male	10	715	6.3	55684	912.656
313	natural	Janos	female	10	715	6.3	34717	562.172
314	natural	Janos	female	10	715	6.3	53650	878.655
315	natural	Janos	female	10	715	6.3	97774	1616.23
316	natural	Janos	female	10	715	6.3	23623	376.725
317	natural	Janos	female	10	715	6.3	44826	731.154
318	natural	Janos	female	10	715	6.3	90492	1494.51
319	natural	Janos	female	10	715	6.3	50678	828.975
320	natural	Janos	female	10	715	6.3	102954	1702.82
321	natural	Janos	male	10	715	6.3	50519	826.318
322	natural	Janos	male	10	715	6.3	60307	989.934
323	natural	Janos	male	10	715	6.3	15487	240.723
324	natural	Janos	male	10	715	6.3	44289	722.177
325	natural	Janos	male	10	715	6.3	56043	918.657
326	natural	Janos	male	10	715	6.3	48537	793.187
327	natural	Janos	male	10	715	6.3	18804	296.17
328	natural	Janos	male	10	715	6.3	41879	681.892
330	natural	Janos	female	10	715	6.3	27470	441.031
337	natural	Szarazfarkas	female	10	715	6.3	92976	1536.03
338	natural	Szarazfarkas	female	10	715	6.3	35135	569.159
339	natural	Szarazfarkas	female	10	715	6.3	80267	1323.58
340	natural	Szarazfarkas	female	10	715	6.3	45819	747.753
341	natural	Szarazfarkas	female	10	715	6.3	76606	1262.39
342	natural	Szarazfarkas	female	10	715	6.3	68253	1122.76
343	natural	Szarazfarkas	male	10	715	6.3	47657	778.477
344	natural	Szarazfarkas	male	10	715	6.3	57792	947.893
345	natural	Szarazfarkas	male	10	715	6.3	30105	485.078
346	natural	Szarazfarkas	male	10	715	6.3	44367	723.481
347	natural	Szarazfarkas	male	10	715	6.3	105543	1746.1
348	natural	Szarazfarkas	male	10	715	6.3	63376	1041.23
349	natural	Szarazfarkas	female	10	715	6.3	42409	690.751
350	natural	Szarazfarkas	male	10	715	6.3	28801	463.28
351	natural	Szarazfarkas	female	10	715	6.3	77153	1271.53
352	natural	Szarazfarkas	male	10	715	6.3	22137	351.885
353	natural	Szarazfarkas	female	10	715	6.3	34298	555.168
354	natural	Szarazfarkas	male	10	715	6.3	76953	1268.19
355	natural	Szarazfarkas	female	10	715	6.3	47605	777.607
356	natural	Szarazfarkas	male	10	715	6.3	38983	633.482
357	natural	Szarazfarkas	female	10	715	6.3	56441	925.31
358	natural	Szarazfarkas	male	10	715	6.3	17964	282.129
359	natural	Szarazfarkas	female	10	715	6.3	96504	1595
360	natural	Szarazfarkas	male	10	715	6.3	43332	706.18
361	natural	Szarazfarkas	female	10	715	6.3	55234	905.133
362	natural	Szarazfarkas	male	10	715	6.3	29491	474.814
363	natural	Szarazfarkas	female	10	715	6.3	29738	478.943
364	natural	Szarazfarkas	male	10	715	6.3	13921	214.546
365	natural	Szarazfarkas	female	10	715	6.3	78804	1299.13
366	natural	Szarazfarkas	male	10	715	6.3	62708	1030.07
376	agricultural	Hatarret	female	10	715	6.3	80616	1329.42
377	agricultural	Hatarret	male	10	715	6.3	60013	985.019
378	agricultural	Hatarret	female	10	715	6.3	58677	962.687
379	agricultural	Hatarret	male	10	715	6.3	31953	515.969
380	agricultural	Hatarret	female	10	715	6.3	95152	1572.4
382	agricultural	Hatarret	female	10	715	6.3	56026	918.373
383	agricultural	Hatarret	female	10	715	6.3	101252	1674.37
384	agricultural	Hatarret	female	10	715	6.3	114393	1894.03
385	agricultural	Hatarret	male	10	715	6.3	39780	646.805
386	agricultural	Hatarret	male	10	715	6.3	81999	1352.54
387	agricultural	Hatarret	male	10	715	6.3	49754	813.53
388	agricultural	Hatarret	female	10	715	6.3	41884	681.975
390	agricultural	Hatarret	female	10	715	6.3	56268	922.418
391	agricultural	Hatarret	male	10	715	6.3	67357	1107.78
392	agricultural	Hatarret	male	10	715	6.3	101108	1671.96
393	agricultural	Hatarret	male	10	715	6.3	16182	252.341
394	agricultural	Hatarret	female	10	715	6.3	70469	1159.8
395	agricultural	Hatarret	male	10	715	6.3	37597	610.314
396	agricultural	Hatarret	female	10	715	6.3	92262	1524.09
397	agricultural	Hatarret	male	10	715	6.3	40701	662.2
398	agricultural	Hatarret	female	10	715	6.3	51243	838.42
399	agricultural	Hatarret	male	10	715	6.3	25394	406.329
400	urban	Pilisvorosvar	female	10	715	6.3	34846	564.328
401	urban	Pilisvorosvar	male	10	715	6.3	49356	806.877
402	urban	Pilisvorosvar	female	10	715	6.3	0	0
403	urban	Pilisvorosvar	male	10	715	6.3	22655	360.544
404	urban	Pilisvorosvar	female	10	715	6.3	78255	1289.95
405	urban	Pilisvorosvar	male	10	715	6.3	33127	535.593
406	urban	Pilisvorosvar	female	10	715	6.3	58141	953.727
407	urban	Pilisvorosvar	male	10	715	6.3	21943	348.642
409	urban	Pilisvorosvar	female	10	715	6.3	71472	1176.57
410	urban	Pilisvorosvar	female	10	715	6.3	72416	1192.35
414	urban	Pilisvorosvar	male	10	715	6.3	29841	480.665
415	urban	Pilisvorosvar	male	10	715	6.3	35850	581.111
416	urban	Pilisvorosvar	female	10	715	6.3	58659	962.386
417	urban	Pilisvorosvar	male	10	715	6.3	54002	884.539
424	urban	Pesthidegkut	female	10	715	6.3	86646	1430.22
425	urban	Pesthidegkut	male	10	715	6.3	33188	536.613
426	urban	Pesthidegkut	female	10	715	6.3	51861	848.75
427	urban	Pesthidegkut	male	10	715	6.3	60560	994.163
430	urban	Pesthidegkut	female	10	715	6.3	88038	1453.48
431	urban	Pesthidegkut	male	10	715	6.3	27160	435.849
444	urban	Pesthidegkut	female	10	715	6.3	93242	1540.47
445	urban	Pesthidegkut	male	10	715	6.3	49599	810.939
446	urban	Pesthidegkut	female	10	715	6.3	91059	1503.98
447	urban	Pesthidegkut	female	10	715	6.3	51120	836.364
449	urban	Pesthidegkut	female	10	715	6.3	128761	2134.21
450	urban	Pesthidegkut	female	10	715	6.3	85359	1408.7
451	urban	Pesthidegkut	male	10	715	6.3	14209	219.36
452	urban	Pesthidegkut	male	10	715	6.3	20520	324.855
454	urban	Pesthidegkut	male	10	715	6.3	52200	854.417
455	urban	Pesthidegkut	male	10	715	6.3	16245	253.394
477	urban	Pilisvorosvar	male	10	715	6.3	25309	404.908
512	agricultural	Anyacsa	female	10	715	6.3	70723	1164.05
513	agricultural	Anyacsa	male	10	715	6.3	79751	1314.96
514	agricultural	Anyacsa	female	10	715	6.3	70061	1152.98
515	agricultural	Anyacsa	male	10	715	6.3	65955	1084.35
516	agricultural	Anyacsa	female	10	715	6.3	80121	1321.14
517	agricultural	Anyacsa	male	10	715	6.3	56665	929.054
518	agricultural	Anyacsa	female	10	715	6.3	152670	2533.87
528	agricultural	Anyacsa	male	10	715	6.3	67670	1113.01
529	agricultural	Anyacsa	female	10	715	6.3	0	0
530	agricultural	Anyacsa	male	10	715	6.3	97900	1618.34
531	agricultural	Anyacsa	female	10	715	6.3	129155	2140.8
532	agricultural	Anyacsa	male	10	715	6.3	89838	1483.57
538	agricultural	Perocseny	female	10	715	6.3	94033	1553.7
539	agricultural	Perocseny	male	10	715	6.3	57015	934.905
540	agricultural	Perocseny	female	10	715	6.3	147250	2443.27
541	agricultural	Perocseny	male	10	715	6.3	21494	341.136
566	agricultural	Perocseny	female	10	715	6.3	126337	2093.69
567	agricultural	Perocseny	male	10	715	6.3	56548	927.098
568	agricultural	Perocseny	male	10	715	6.3	43236	704.575
569	agricultural	Perocseny	female	10	715	6.3	32592	526.65
223	urban	God	male	11	713	6.857	28743	462.31
224	urban	God	female	11	713	6.857	54027	884.957
241	urban	God	female	11	713	6.857	26611	426.672
242	urban	God	male	11	713	6.857	38428	624.205
263	natural	Bajdazo	female	11	713	6.857	34483	558.26
264	natural	Bajdazo	female	11	713	6.857	40461	658.188
265	natural	Bajdazo	male	11	713	6.857	17527	274.824
266	natural	Bajdazo	male	11	713	6.857	15819	246.273
267	natural	Bajdazo	female	11	713	6.857	47580	777.189
268	natural	Bajdazo	female	11	713	6.857	103554	1712.85
269	natural	Bajdazo	female	11	713	6.857	31987	516.537
270	natural	Bajdazo	female	11	713	6.857	72461	1193.1
271	natural	Bajdazo	female	11	713	6.857	55566	910.683
272	natural	Bajdazo	male	11	713	6.857	13917	214.479
273	natural	Bajdazo	male	11	713	6.857	73988	1218.62
274	natural	Bajdazo	male	11	713	6.857	30184	486.398
275	natural	Bajdazo	male	11	713	6.857	18554	291.991
276	natural	Bajdazo	male	11	713	6.857	17493	274.256
277	urban	God	female	11	713	6.857	38213	620.611
279	urban	God	female	11	713	6.857	50158	820.283
280	urban	God	female	11	713	6.857	66758	1097.77
282	urban	God	female	11	713	6.857	35830	580.777
283	urban	God	female	11	713	6.857	56639	928.619
284	urban	God	female	11	713	6.857	28605	460.004
285	urban	God	female	11	713	6.857	52859	865.433
287	urban	God	male	11	713	6.857	28538	458.884
288	urban	God	male	11	713	6.857	82994	1369.17
289	urban	God	male	11	713	6.857	12403	189.171
290	urban	God	male	11	713	6.857	38992	633.633
291	urban	God	male	11	713	6.857	18798	296.07
292	urban	God	male	11	713	6.857	30842	497.397
293	urban	God	male	11	713	6.857	32940	532.467
294	urban	God	male	11	713	6.857	33019	533.788
295	urban	God	male	11	713	6.857	43441	708.002
296	urban	God	male	11	713	6.857	34121	552.209
299	natural	Janos	female	11	713	6.857	51075	835.612
300	natural	Janos	female	11	713	6.857	44992	733.928
301	natural	Janos	female	11	713	6.857	65766	1081.19
304	natural	Janos	female	11	713	6.857	89898	1484.58
305	natural	Janos	female	11	713	6.857	50892	832.553
306	natural	Janos	male	11	713	6.857	52490	859.265
307	natural	Janos	male	11	713	6.857	60564	994.23
308	natural	Janos	male	11	713	6.857	43499	708.971
310	natural	Janos	male	11	713	6.857	41859	681.557
311	natural	Janos	male	11	713	6.857	22578	359.256
312	natural	Janos	male	11	713	6.857	75886	1250.35
313	natural	Janos	female	11	713	6.857	18071	283.918
314	natural	Janos	female	11	713	6.857	25301	404.774
315	natural	Janos	female	11	713	6.857	83518	1377.93
316	natural	Janos	female	11	713	6.857	21454	340.468
317	natural	Janos	female	11	713	6.857	75564	1244.97
318	natural	Janos	female	11	713	6.857	85365	1408.8
319	natural	Janos	female	11	713	6.857	34558	559.514
320	natural	Janos	female	11	713	6.857	62059	1019.22
321	natural	Janos	male	11	713	6.857	40476	658.439
322	natural	Janos	male	11	713	6.857	40238	654.461
323	natural	Janos	male	11	713	6.857	18450	290.253
324	natural	Janos	male	11	713	6.857	30717	495.308
325	natural	Janos	male	11	713	6.857	55078	902.526
326	natural	Janos	male	11	713	6.857	24075	384.28
327	natural	Janos	male	11	713	6.857	29859	480.966
328	natural	Janos	male	11	713	6.857	21322	338.261
330	natural	Janos	female	11	713	6.857	29999	483.306
337	natural	Szarazfarkas	female	11	713	6.857	88725	1464.97
338	natural	Szarazfarkas	female	11	713	6.857	47652	778.393
339	natural	Szarazfarkas	female	11	713	6.857	60758	997.473
340	natural	Szarazfarkas	female	11	713	6.857	43275	705.227
341	natural	Szarazfarkas	female	11	713	6.857	78389	1292.19
342	natural	Szarazfarkas	female	11	713	6.857	37826	614.142
343	natural	Szarazfarkas	male	11	713	6.857	22327	355.061
344	natural	Szarazfarkas	male	11	713	6.857	46038	751.413
345	natural	Szarazfarkas	male	11	713	6.857	31478	508.029
346	natural	Szarazfarkas	male	11	713	6.857	19978	315.795
347	natural	Szarazfarkas	male	11	713	6.857	50233	821.537
348	natural	Szarazfarkas	male	11	713	6.857	31085	501.459
349	natural	Szarazfarkas	female	11	713	6.857	52661	862.123
350	natural	Szarazfarkas	male	11	713	6.857	31598	510.035
351	natural	Szarazfarkas	female	11	713	6.857	44829	731.204
352	natural	Szarazfarkas	male	11	713	6.857	22165	352.353
353	natural	Szarazfarkas	female	11	713	6.857	45108	735.867
354	natural	Szarazfarkas	male	11	713	6.857	26389	422.961
355	natural	Szarazfarkas	female	11	713	6.857	73446	1209.56
356	natural	Szarazfarkas	male	11	713	6.857	50030	818.144
357	natural	Szarazfarkas	female	11	713	6.857	72144	1187.8
358	natural	Szarazfarkas	male	11	713	6.857	34545	559.297
359	natural	Szarazfarkas	female	11	713	6.857	82100	1354.22
360	natural	Szarazfarkas	male	11	713	6.857	20463	323.902
361	natural	Szarazfarkas	female	11	713	6.857	31545	509.149
362	natural	Szarazfarkas	male	11	713	6.857	39371	639.968
363	natural	Szarazfarkas	female	11	713	6.857	25240	403.754
364	natural	Szarazfarkas	male	11	713	6.857	16121	251.321
365	natural	Szarazfarkas	female	11	713	6.857	59652	978.985
366	natural	Szarazfarkas	male	11	713	6.857	9094	133.858
376	agricultural	Hatarret	female	11	713	6.857	56491	926.145
377	agricultural	Hatarret	male	11	713	6.857	38410	623.904
378	agricultural	Hatarret	female	11	713	6.857	71896	1183.66
379	agricultural	Hatarret	male	11	713	6.857	52487	859.215
380	agricultural	Hatarret	female	11	713	6.857	63707	1046.77
382	agricultural	Hatarret	female	11	713	6.857	43149	703.121
383	agricultural	Hatarret	female	11	713	6.857	69717	1147.23
384	agricultural	Hatarret	female	11	713	6.857	80595	1329.07
385	agricultural	Hatarret	male	11	713	6.857	20337	321.796
386	agricultural	Hatarret	male	11	713	6.857	89881	1484.29
387	agricultural	Hatarret	male	11	713	6.857	84733	1398.24
388	agricultural	Hatarret	female	11	713	6.857	61909	1016.71
390	agricultural	Hatarret	female	11	713	6.857	58320	956.719
391	agricultural	Hatarret	male	11	713	6.857	62051	1019.09
392	agricultural	Hatarret	male	11	713	6.857	42081	685.268
393	agricultural	Hatarret	male	11	713	6.857	28194	453.133
394	agricultural	Hatarret	female	11	713	6.857	51350	840.209
395	agricultural	Hatarret	male	11	713	6.857	60515	993.411
396	agricultural	Hatarret	female	11	713	6.857	38350	622.901
397	agricultural	Hatarret	male	11	713	6.857	13171	202.009
398	agricultural	Hatarret	female	11	713	6.857	52693	862.658
399	agricultural	Hatarret	male	11	713	6.857	50871	832.202
400	urban	Pilisvorosvar	female	11	713	6.857	29128	468.746
401	urban	Pilisvorosvar	male	11	713	6.857	38735	629.337
402	urban	Pilisvorosvar	female	11	713	6.857	0	0
403	urban	Pilisvorosvar	male	11	713	6.857	32190	519.93
404	urban	Pilisvorosvar	female	11	713	6.857	64899	1066.69
405	urban	Pilisvorosvar	male	11	713	6.857	52275	855.671
406	urban	Pilisvorosvar	female	11	713	6.857	52853	865.333
407	urban	Pilisvorosvar	male	11	713	6.857	41712	679.1
409	urban	Pilisvorosvar	female	11	713	6.857	78505	1294.13
410	urban	Pilisvorosvar	female	11	713	6.857	46687	762.262
414	urban	Pilisvorosvar	male	11	713	6.857	57475	942.594
415	urban	Pilisvorosvar	male	11	713	6.857	14846	230.009
416	urban	Pilisvorosvar	female	11	713	6.857	67652	1112.71
417	urban	Pilisvorosvar	male	11	713	6.857	36111	585.474
424	urban	Pesthidegkut	female	11	713	6.857	109847	1818.04
425	urban	Pesthidegkut	male	11	713	6.857	44592	727.242
426	urban	Pesthidegkut	female	11	713	6.857	94005	1553.23
427	urban	Pesthidegkut	male	11	713	6.857	31671	511.255
430	urban	Pesthidegkut	female	11	713	6.857	68100	1120.2
431	urban	Pesthidegkut	male	11	713	6.857	36026	584.053
444	urban	Pesthidegkut	female	11	713	6.857	67058	1102.78
445	urban	Pesthidegkut	male	11	713	6.857	29409	473.443
446	urban	Pesthidegkut	female	11	713	6.857	67035	1102.4
447	urban	Pesthidegkut	female	11	713	6.857	84052	1386.85
449	urban	Pesthidegkut	female	11	713	6.857	87648	1446.97
450	urban	Pesthidegkut	female	11	713	6.857	66720	1097.13
451	urban	Pesthidegkut	male	11	713	6.857	53386	874.242
452	urban	Pesthidegkut	male	11	713	6.857	52674	862.341
454	urban	Pesthidegkut	male	11	713	6.857	76309	1257.42
455	urban	Pesthidegkut	male	11	713	6.857	21898	347.89
477	urban	Pilisvorosvar	male	11	713	6.857	35630	577.433
512	agricultural	Anyacsa	female	11	713	6.857	78322	1291.07
513	agricultural	Anyacsa	male	11	713	6.857	16947	265.129
514	agricultural	Anyacsa	female	11	713	6.857	64357	1057.63
515	agricultural	Anyacsa	male	11	713	6.857	90254	1490.53
516	agricultural	Anyacsa	female	11	713	6.857	89813	1483.16
517	agricultural	Anyacsa	male	11	713	6.857	32482	524.812
518	agricultural	Anyacsa	female	11	713	6.857	64142	1054.04
528	agricultural	Anyacsa	male	11	713	6.857	59649	978.935
529	agricultural	Anyacsa	female	11	713	6.857	0	0
530	agricultural	Anyacsa	male	11	713	6.857	17442	273.403
531	agricultural	Anyacsa	female	11	713	6.857	94720	1565.18
532	agricultural	Anyacsa	male	11	713	6.857	45768	746.9
538	agricultural	Perocseny	female	11	713	6.857	70233	1155.86
539	agricultural	Perocseny	male	11	713	6.857	18766	295.535
540	agricultural	Perocseny	female	11	713	6.857	58214	954.947
541	agricultural	Perocseny	male	11	713	6.857	19186	302.556
566	agricultural	Perocseny	female	11	713	6.857	77291	1273.84
567	agricultural	Perocseny	male	11	713	6.857	14910	231.078
568	agricultural	Perocseny	male	11	713	6.857	20579	325.841
569	agricultural	Perocseny	female	11	713	6.857	28044	450.626
223	urban	God	male	12	731	6.877	8266	120.017
224	urban	God	female	12	731	6.877	52589	860.92
241	urban	God	female	12	731	6.877	101402	1676.88
242	urban	God	male	12	731	6.877	24908	398.205
263	natural	Bajdazo	female	12	731	6.877	94798	1566.48
264	natural	Bajdazo	female	12	731	6.877	106867	1768.23
265	natural	Bajdazo	male	12	731	6.877	26241	420.487
266	natural	Bajdazo	male	12	731	6.877	53529	876.633
267	natural	Bajdazo	female	12	731	6.877	71139	1171
268	natural	Bajdazo	female	12	731	6.877	52184	854.15
269	natural	Bajdazo	female	12	731	6.877	164393	2729.83
270	natural	Bajdazo	female	12	731	6.877	114866	1901.94
271	natural	Bajdazo	female	12	731	6.877	106005	1753.82
272	natural	Bajdazo	male	12	731	6.877	21517	341.521
273	natural	Bajdazo	male	12	731	6.877	46398	757.431
274	natural	Bajdazo	male	12	731	6.877	58658	962.369
275	natural	Bajdazo	male	12	731	6.877	26894	431.403
276	natural	Bajdazo	male	12	731	6.877	42012	684.115
277	urban	God	female	12	731	6.877	62001	1018.25
279	urban	God	female	12	731	6.877	174526	2899.22
280	urban	God	female	12	731	6.877	323617	5391.42
282	urban	God	female	12	731	6.877	28373	456.126
283	urban	God	female	12	731	6.877	63345	1040.72
284	urban	God	female	12	731	6.877	38763	629.805
285	urban	God	female	12	731	6.877	69972	1151.49
287	urban	God	male	12	731	6.877	33262	537.85
288	urban	God	male	12	731	6.877	20770	329.034
289	urban	God	male	12	731	6.877	0	0
290	urban	God	male	12	731	6.877	28589	459.736
291	urban	God	male	12	731	6.877	49042	801.628
292	urban	God	male	12	731	6.877	0	0
293	urban	God	male	12	731	6.877	14591	225.746
294	urban	God	male	12	731	6.877	103933	1719.18
295	urban	God	male	12	731	6.877	31677	511.355
296	urban	God	male	12	731	6.877	32666	527.887
299	natural	Janos	female	12	731	6.877	56832	931.846
300	natural	Janos	female	12	731	6.877	82636	1363.18
301	natural	Janos	female	12	731	6.877	78577	1295.33
304	natural	Janos	female	12	731	6.877	127963	2120.87
305	natural	Janos	female	12	731	6.877	64837	1065.66
306	natural	Janos	male	12	731	6.877	58506	959.828
307	natural	Janos	male	12	731	6.877	45257	738.358
308	natural	Janos	male	12	731	6.877	31822	513.779
310	natural	Janos	male	12	731	6.877	7977	115.186
311	natural	Janos	male	12	731	6.877	41893	682.126
312	natural	Janos	male	12	731	6.877	25153	402.3
313	natural	Janos	female	12	731	6.877	68230	1122.37
314	natural	Janos	female	12	731	6.877	44526	726.139
315	natural	Janos	female	12	731	6.877	121914	2019.75
316	natural	Janos	female	12	731	6.877	39108	635.572
317	natural	Janos	female	12	731	6.877	82857	1366.88
318	natural	Janos	female	12	731	6.877	132987	2204.85
319	natural	Janos	female	12	731	6.877	89508	1478.06
320	natural	Janos	female	12	731	6.877	127646	2115.57
321	natural	Janos	male	12	731	6.877	40153	653.04
322	natural	Janos	male	12	731	6.877	33867	547.963
323	natural	Janos	male	12	731	6.877	11608	175.882
324	natural	Janos	male	12	731	6.877	19314	304.696
325	natural	Janos	male	12	731	6.877	102119	1688.86
326	natural	Janos	male	12	731	6.877	39158	636.407
327	natural	Janos	male	12	731	6.877	30370	489.507
328	natural	Janos	male	12	731	6.877	39610	643.963
330	natural	Janos	female	12	731	6.877	69943	1151.01
337	natural	Szarazfarkas	female	12	731	6.877	285220	4749.57
338	natural	Szarazfarkas	female	12	731	6.877	30990	499.871
339	natural	Szarazfarkas	female	12	731	6.877	142312	2360.73
340	natural	Szarazfarkas	female	12	731	6.877	80969	1335.32
341	natural	Szarazfarkas	female	12	731	6.877	209270	3480
342	natural	Szarazfarkas	female	12	731	6.877	85045	1403.45
343	natural	Szarazfarkas	male	12	731	6.877	37194	603.577
344	natural	Szarazfarkas	male	12	731	6.877	57471	942.527
345	natural	Szarazfarkas	male	12	731	6.877	22954	365.542
346	natural	Szarazfarkas	male	12	731	6.877	34336	555.803
347	natural	Szarazfarkas	male	12	731	6.877	72654	1196.33
348	natural	Szarazfarkas	male	12	731	6.877	34938	565.866
349	natural	Szarazfarkas	female	12	731	6.877	119486	1979.17
350	natural	Szarazfarkas	male	12	731	6.877	26553	425.702
351	natural	Szarazfarkas	female	12	731	6.877	91971	1519.23
352	natural	Szarazfarkas	male	12	731	6.877	18304	287.812
353	natural	Szarazfarkas	female	12	731	6.877	46963	766.876
354	natural	Szarazfarkas	male	12	731	6.877	56377	924.24
355	natural	Szarazfarkas	female	12	731	6.877	64021	1052.02
356	natural	Szarazfarkas	male	12	731	6.877	44910	732.558
357	natural	Szarazfarkas	female	12	731	6.877	135358	2244.48
358	natural	Szarazfarkas	male	12	731	6.877	12101	184.123
359	natural	Szarazfarkas	female	12	731	6.877	205765	3421.41
360	natural	Szarazfarkas	male	12	731	6.877	41296	672.146
361	natural	Szarazfarkas	female	12	731	6.877	98376	1626.29
362	natural	Szarazfarkas	male	12	731	6.877	23192	369.52
363	natural	Szarazfarkas	female	12	731	6.877	47556	776.788
364	natural	Szarazfarkas	male	12	731	6.877	15190	235.759
365	natural	Szarazfarkas	female	12	731	6.877	55514	909.814
366	natural	Szarazfarkas	male	12	731	6.877	34707	562.005
376	agricultural	Hatarret	female	12	731	6.877	155073	2574.04
377	agricultural	Hatarret	male	12	731	6.877	43371	706.832
378	agricultural	Hatarret	female	12	731	6.877	76274	1256.84
379	agricultural	Hatarret	male	12	731	6.877	38205	620.477
380	agricultural	Hatarret	female	12	731	6.877	109483	1811.96
382	agricultural	Hatarret	female	12	731	6.877	93677	1547.75
383	agricultural	Hatarret	female	12	731	6.877	36162	586.326
384	agricultural	Hatarret	female	12	731	6.877	213709	3554.2
385	agricultural	Hatarret	male	12	731	6.877	21912	348.124
386	agricultural	Hatarret	male	12	731	6.877	65896	1083.36
387	agricultural	Hatarret	male	12	731	6.877	64347	1057.47
388	agricultural	Hatarret	female	12	731	6.877	82154	1355.13
390	agricultural	Hatarret	female	12	731	6.877	85946	1418.51
391	agricultural	Hatarret	male	12	731	6.877	97688	1614.79
392	agricultural	Hatarret	male	12	731	6.877	47572	777.056
393	agricultural	Hatarret	male	12	731	6.877	0	0
394	agricultural	Hatarret	female	12	731	6.877	113359	1876.75
395	agricultural	Hatarret	male	12	731	6.877	19368	305.598
396	agricultural	Hatarret	female	12	731	6.877	98742	1632.41
397	agricultural	Hatarret	male	12	731	6.877	28507	458.366
398	agricultural	Hatarret	female	12	731	6.877	145169	2408.49
399	agricultural	Hatarret	male	12	731	6.877	23956	382.291
400	urban	Pilisvorosvar	female	12	731	6.877	52622	861.471
401	urban	Pilisvorosvar	male	12	731	6.877	22642	360.326
402	urban	Pilisvorosvar	female	12	731	6.877	0	0
403	urban	Pilisvorosvar	male	12	731	6.877	20399	322.832
404	urban	Pilisvorosvar	female	12	731	6.877	104173	1723.2
405	urban	Pilisvorosvar	male	12	731	6.877	41613	677.445
406	urban	Pilisvorosvar	female	12	731	6.877	95384	1576.28
407	urban	Pilisvorosvar	male	12	731	6.877	0	0
409	urban	Pilisvorosvar	female	12	731	6.877	81120	1337.84
410	urban	Pilisvorosvar	female	12	731	6.877	74939	1234.52
414	urban	Pilisvorosvar	male	12	731	6.877	30272	487.869
415	urban	Pilisvorosvar	male	12	731	6.877	27722	445.243
416	urban	Pilisvorosvar	female	12	731	6.877	80642	1329.85
417	urban	Pilisvorosvar	male	12	731	6.877	48922	799.622
424	urban	Pesthidegkut	female	12	731	6.877	84542	1395.05
425	urban	Pesthidegkut	male	12	731	6.877	20959	332.193
426	urban	Pesthidegkut	female	12	731	6.877	142209	2359.01
427	urban	Pesthidegkut	male	12	731	6.877	15301	237.614
430	urban	Pesthidegkut	female	12	731	6.877	133864	2219.51
431	urban	Pesthidegkut	male	12	731	6.877	29753	479.194
444	urban	Pesthidegkut	female	12	731	6.877	96845	1600.7
445	urban	Pesthidegkut	male	12	731	6.877	35451	574.441
446	urban	Pesthidegkut	female	12	731	6.877	176511	2932.4
447	urban	Pesthidegkut	female	12	731	6.877	60449	992.307
449	urban	Pesthidegkut	female	12	731	6.877	140080	2323.42
450	urban	Pesthidegkut	female	12	731	6.877	127324	2110.19
451	urban	Pesthidegkut	male	12	731	6.877	0	0
452	urban	Pesthidegkut	male	12	731	6.877	24193	386.253
454	urban	Pesthidegkut	male	12	731	6.877	40861	664.875
455	urban	Pesthidegkut	male	12	731	6.877	17550	275.209
477	urban	Pilisvorosvar	male	12	731	6.877	7116	100.794
512	agricultural	Anyacsa	female	12	731	6.877	156870	2604.08
513	agricultural	Anyacsa	male	12	731	6.877	90770	1499.15
514	agricultural	Anyacsa	female	12	731	6.877	124625	2065.07
515	agricultural	Anyacsa	male	12	731	6.877	68365	1124.63
516	agricultural	Anyacsa	female	12	731	6.877	270066	4496.26
517	agricultural	Anyacsa	male	12	731	6.877	30266	487.769
518	agricultural	Anyacsa	female	12	731	6.877	163288	2711.36
528	agricultural	Anyacsa	male	12	731	6.877	44395	723.949
529	agricultural	Anyacsa	female	12	731	6.877	0	0
530	agricultural	Anyacsa	male	12	731	6.877	81530	1344.7
531	agricultural	Anyacsa	female	12	731	6.877	240625	4004.13
532	agricultural	Anyacsa	male	12	731	6.877	85507	1411.18
538	agricultural	Perocseny	female	12	731	6.877	165975	2756.28
539	agricultural	Perocseny	male	12	731	6.877	129438	2145.53
540	agricultural	Perocseny	female	12	731	6.877	168363	2796.2
541	agricultural	Perocseny	male	12	731	6.877	26530	425.318
566	agricultural	Perocseny	female	12	731	6.877	233304	3881.75
567	agricultural	Perocseny	male	12	731	6.877	125878	2086.02
568	agricultural	Perocseny	male	12	731	6.877	47106	769.266
569	agricultural	Perocseny	female	12	731	6.877	82145	1354.98
223	urban	God	male	13	415	7.437	46672	762.011
224	urban	God	female	13	415	7.437	142248	2359.66
241	urban	God	female	13	415	7.437	104958	1736.32
242	urban	God	male	13	415	7.437	156488	2597.69
263	natural	Bajdazo	female	13	415	7.437	30424	490.41
264	natural	Bajdazo	female	13	415	7.437	54218	888.15
265	natural	Bajdazo	male	13	415	7.437	46884	765.555
[truncated: 3,147 more rows]

## Sheet: juvenile_toxins
ID	habitat	site	sex	SVL	toxinsample_dry_mass	compound_ID	m_z	RT	HPLC_area	marinobufotoxin_equivalent_concentration
15	urban	God	male	27.534	4.5	1	453	2.5	526784	390.558
15	urban	God	male	27.534	4.5	2	679	5.167	45549	33.0329
15	urban	God	male	27.534	4.5	3	715	5.5	5353	3.16994
15	urban	God	male	27.534	4.5	4	417	5.6	12688	8.61935
15	urban	God	male	27.534	4.5	5	415	6.7	17544	12.227
15	urban	God	male	27.534	4.5	6	729	6.833	110090	80.9825
15	urban	God	male	27.534	4.5	7	685	7.333	26688	19.0204
15	urban	God	male	27.534	4.5	8	727	7.7	179289	132.393
15	urban	God	male	27.534	4.5	9	683	8.567	20114	14.1364
15	urban	God	male	27.534	4.5	10	729	9.067	173607	128.171
15	urban	God	male	27.534	4.5	11	629	9.617	83672	61.3557
15	urban	God	male	27.534	4.5	12	715	9.767	29615	21.195
15	urban	God	male	27.534	4.5	13	445	9.867	27780	19.8317
15	urban	God	male	27.534	4.5	14	627	10.75	347758	257.554
15	urban	God	male	27.534	4.5	15	713	10.933	181036	133.691
15	urban	God	male	27.534	4.5	16	743	11.1	72528	53.0764
15	urban	God	male	27.534	4.5	17	671	11.2	115176	84.761
15	urban	God	male	27.534	4.5	18	715	11.5	14412	9.90017
15	urban	God	male	27.534	4.5	19	671	13	869430	645.121
15	urban	God	male	27.534	4.5	20	757	13.1	667830	495.346
19	urban	God	female	33.064	5	1	453	2.5	595078	397.166
19	urban	God	female	33.064	5	2	679	5.167	49650	32.4717
19	urban	God	female	33.064	5	3	715	5.5	8738	5.11629
19	urban	God	female	33.064	5	4	417	5.6	20678	13.0998
19	urban	God	female	33.064	5	5	415	6.7	26671	17.107
19	urban	God	female	33.064	5	6	729	6.833	209367	139.265
19	urban	God	female	33.064	5	7	685	7.333	29939	19.2921
19	urban	God	female	33.064	5	8	727	7.7	321546	214.272
19	urban	God	female	33.064	5	9	683	8.567	48273	31.5509
19	urban	God	female	33.064	5	10	729	9.067	194778	129.51
19	urban	God	female	33.064	5	11	629	9.617	71933	47.3709
19	urban	God	female	33.064	5	12	715	9.767	72900	48.0175
19	urban	God	female	33.064	5	13	445	9.867	57857	37.9592
19	urban	God	female	33.064	5	14	627	10.75	156092	103.643
19	urban	God	female	33.064	5	15	713	10.933	311616	207.632
19	urban	God	female	33.064	5	16	743	11.1	95114	62.8707
19	urban	God	female	33.064	5	17	671	11.2	210190	139.815
19	urban	God	female	33.064	5	18	715	11.5	23884	15.2435
19	urban	God	female	33.064	5	19	671	13	712055	475.382
19	urban	God	female	33.064	5	20	757	13.1	1098168	733.552
27	natural	Bajdazo	male	34.347	7.3	1	453	2.5	590521	269.945
27	natural	Bajdazo	male	34.347	7.3	2	679	5.167	56260	25.2681
27	natural	Bajdazo	male	34.347	7.3	3	715	5.5	16401	7.01375
27	natural	Bajdazo	male	34.347	7.3	4	417	5.6	32976	14.6046
27	natural	Bajdazo	male	34.347	7.3	5	415	6.7	23094	10.079
27	natural	Bajdazo	male	34.347	7.3	6	729	6.833	313272	142.972
27	natural	Bajdazo	male	34.347	7.3	7	685	7.333	31938	14.1293
27	natural	Bajdazo	male	34.347	7.3	8	727	7.7	267372	121.951
27	natural	Bajdazo	male	34.347	7.3	9	683	8.567	25176	11.0325
27	natural	Bajdazo	male	34.347	7.3	10	729	9.067	415134	189.622
27	natural	Bajdazo	male	34.347	7.3	11	629	9.617	136103	61.8339
27	natural	Bajdazo	male	34.347	7.3	12	715	9.767	122445	55.5789
27	natural	Bajdazo	male	34.347	7.3	13	445	9.867	143512	65.227
27	natural	Bajdazo	male	34.347	7.3	14	627	10.75	241274	109.999
27	natural	Bajdazo	male	34.347	7.3	15	713	10.933	345478	157.722
27	natural	Bajdazo	male	34.347	7.3	16	743	11.1	215535	98.2116
27	natural	Bajdazo	male	34.347	7.3	17	671	11.2	341898	156.082
27	natural	Bajdazo	male	34.347	7.3	18	715	11.5	32112	14.2089
27	natural	Bajdazo	male	34.347	7.3	19	671	13	1565411	716.417
27	natural	Bajdazo	male	34.347	7.3	20	757	13.1	2367726	1083.85
28	natural	Bajdazo	female	36.145	7.3	1	453	2.5	568769	259.983
28	natural	Bajdazo	female	36.145	7.3	2	679	5.167	56026	25.1609
28	natural	Bajdazo	female	36.145	7.3	3	715	5.5	41869	18.6774
28	natural	Bajdazo	female	36.145	7.3	4	417	5.6	53556	24.0297
28	natural	Bajdazo	female	36.145	7.3	5	415	6.7	28944	12.7581
28	natural	Bajdazo	female	36.145	7.3	6	729	6.833	942412	431.101
28	natural	Bajdazo	female	36.145	7.3	7	685	7.333	75677	34.1605
28	natural	Bajdazo	female	36.145	7.3	8	727	7.7	660471	301.98
28	natural	Bajdazo	female	36.145	7.3	9	683	8.567	63906	28.7697
28	natural	Bajdazo	female	36.145	7.3	10	729	9.067	873114	399.364
28	natural	Bajdazo	female	36.145	7.3	11	629	9.617	145710	66.2337
28	natural	Bajdazo	female	36.145	7.3	12	715	9.767	104736	47.4687
28	natural	Bajdazo	female	36.145	7.3	13	445	9.867	148142	67.3474
28	natural	Bajdazo	female	36.145	7.3	14	627	10.75	565525	258.497
28	natural	Bajdazo	female	36.145	7.3	15	713	10.933	641648	293.359
28	natural	Bajdazo	female	36.145	7.3	16	743	11.1	325230	148.449
28	natural	Bajdazo	female	36.145	7.3	17	671	11.2	496351	226.817
28	natural	Bajdazo	female	36.145	7.3	18	715	11.5	37342	16.6041
28	natural	Bajdazo	female	36.145	7.3	19	671	13	2897998	1326.7
28	natural	Bajdazo	female	36.145	7.3	20	757	13.1	3573849	1636.23
29	natural	Bajdazo	male	37.261	5.7	1	453	2.5	601301	352.041
29	natural	Bajdazo	male	37.261	5.7	2	679	5.167	55166	31.7192
29	natural	Bajdazo	male	37.261	5.7	3	715	5.5	29590	16.7182
29	natural	Bajdazo	male	37.261	5.7	4	417	5.6	44316	25.3554
29	natural	Bajdazo	male	37.261	5.7	5	415	6.7	37173	21.1658
29	natural	Bajdazo	male	37.261	5.7	6	729	6.833	560196	327.932
29	natural	Bajdazo	male	37.261	5.7	7	685	7.333	0	0
29	natural	Bajdazo	male	37.261	5.7	8	727	7.7	517117	302.665
29	natural	Bajdazo	male	37.261	5.7	9	683	8.567	77872	45.0368
29	natural	Bajdazo	male	37.261	5.7	10	729	9.067	315869	184.628
29	natural	Bajdazo	male	37.261	5.7	11	629	9.617	136588	79.4753
29	natural	Bajdazo	male	37.261	5.7	12	715	9.767	120028	69.7624
29	natural	Bajdazo	male	37.261	5.7	13	445	9.867	273542	159.802
29	natural	Bajdazo	male	37.261	5.7	14	627	10.75	32022	18.1446
29	natural	Bajdazo	male	37.261	5.7	15	713	10.933	32398	18.3652
29	natural	Bajdazo	male	37.261	5.7	16	743	11.1	229140	133.759
29	natural	Bajdazo	male	37.261	5.7	17	671	11.2	344630	201.497
29	natural	Bajdazo	male	37.261	5.7	18	715	11.5	27864	15.7059
29	natural	Bajdazo	male	37.261	5.7	19	671	13	1923534	1127.56
29	natural	Bajdazo	male	37.261	5.7	20	757	13.1	2456434	1440.12
31	natural	Bajdazo	female	34.572	6.5	1	453	2.5	638664	327.93
31	natural	Bajdazo	female	34.572	6.5	2	679	5.167	57606	29.0703
31	natural	Bajdazo	female	34.572	6.5	3	715	5.5	47075	23.6538
31	natural	Bajdazo	female	34.572	6.5	4	417	5.6	44330	22.2419
31	natural	Bajdazo	female	34.572	6.5	5	415	6.7	25634	12.6259
31	natural	Bajdazo	female	34.572	6.5	6	729	6.833	792339	406.971
31	natural	Bajdazo	female	34.572	6.5	7	685	7.333	16148	7.74685
31	natural	Bajdazo	female	34.572	6.5	8	727	7.7	492219	252.608
31	natural	Bajdazo	female	34.572	6.5	9	683	8.567	21605	10.5536
31	natural	Bajdazo	female	34.572	6.5	10	729	9.067	322426	165.277
31	natural	Bajdazo	female	34.572	6.5	11	629	9.617	126948	64.7355
31	natural	Bajdazo	female	34.572	6.5	12	715	9.767	140800	71.8601
31	natural	Bajdazo	female	34.572	6.5	13	445	9.867	135682	69.2277
31	natural	Bajdazo	female	34.572	6.5	14	627	10.75	348770	178.827
31	natural	Bajdazo	female	34.572	6.5	15	713	10.933	424302	217.676
31	natural	Bajdazo	female	34.572	6.5	16	743	11.1	240349	123.062
31	natural	Bajdazo	female	34.572	6.5	17	671	11.2	244718	125.309
31	natural	Bajdazo	female	34.572	6.5	18	715	11.5	36951	18.4466
31	natural	Bajdazo	female	34.572	6.5	19	671	13	1996500	1026.32
31	natural	Bajdazo	female	34.572	6.5	20	757	13.1	2719408	1398.14
32	natural	Bajdazo	female	34.982	8.5	1	453	2.5	664081	260.767
32	natural	Bajdazo	female	34.982	8.5	2	679	5.167	60204	23.252
32	natural	Bajdazo	female	34.982	8.5	3	715	5.5	33528	12.7599
32	natural	Bajdazo	female	34.982	8.5	4	417	5.6	87178	33.8614
32	natural	Bajdazo	female	34.982	8.5	5	415	6.7	72380	28.0411
32	natural	Bajdazo	female	34.982	8.5	6	729	6.833	754911	296.492
32	natural	Bajdazo	female	34.982	8.5	7	685	7.333	47049	18.078
32	natural	Bajdazo	female	34.982	8.5	8	727	7.7	998966	392.483
32	natural	Bajdazo	female	34.982	8.5	9	683	8.567	93468	36.3353
32	natural	Bajdazo	female	34.982	8.5	10	729	9.067	326780	128.101
32	natural	Bajdazo	female	34.982	8.5	11	629	9.617	156460	61.1112
32	natural	Bajdazo	female	34.982	8.5	12	715	9.767	96330	37.461
32	natural	Bajdazo	female	34.982	8.5	13	445	9.867	134547	52.4924
32	natural	Bajdazo	female	34.982	8.5	14	627	10.75	619275	243.144
32	natural	Bajdazo	female	34.982	8.5	15	713	10.933	665501	261.326
32	natural	Bajdazo	female	34.982	8.5	16	743	11.1	190570	74.5272
32	natural	Bajdazo	female	34.982	8.5	17	671	11.2	369995	145.098
32	natural	Bajdazo	female	34.982	8.5	18	715	11.5	28930	10.9514
32	natural	Bajdazo	female	34.982	8.5	19	671	13	1784060	701.274
32	natural	Bajdazo	female	34.982	8.5	20	757	13.1	2224045	874.328
33	natural	Bajdazo	female	37.061	9.3	1	453	2.5	604461	216.903
33	natural	Bajdazo	female	37.061	9.3	2	679	5.167	61250	21.6279
33	natural	Bajdazo	female	37.061	9.3	3	715	5.5	16436	5.518
33	natural	Bajdazo	female	37.061	9.3	4	417	5.6	27686	9.56219
33	natural	Bajdazo	female	37.061	9.3	5	415	6.7	38097	13.3048
33	natural	Bajdazo	female	37.061	9.3	6	729	6.833	360205	129.097
33	natural	Bajdazo	female	37.061	9.3	7	685	7.333	38887	13.5888
33	natural	Bajdazo	female	37.061	9.3	8	727	7.7	668976	240.095
33	natural	Bajdazo	female	37.061	9.3	9	683	8.567	61132	21.5855
33	natural	Bajdazo	female	37.061	9.3	10	729	9.067	413672	148.318
33	natural	Bajdazo	female	37.061	9.3	11	629	9.617	177562	63.4401
33	natural	Bajdazo	female	37.061	9.3	12	715	9.767	100474	35.7283
33	natural	Bajdazo	female	37.061	9.3	13	445	9.867	110007	39.1552
33	natural	Bajdazo	female	37.061	9.3	14	627	10.75	565302	202.826
33	natural	Bajdazo	female	37.061	9.3	15	713	10.933	435121	156.028
33	natural	Bajdazo	female	37.061	9.3	16	743	11.1	174606	62.3775
33	natural	Bajdazo	female	37.061	9.3	17	671	11.2	223814	80.067
33	natural	Bajdazo	female	37.061	9.3	18	715	11.5	26036	8.96904
33	natural	Bajdazo	female	37.061	9.3	19	671	13	1643620	590.464
33	natural	Bajdazo	female	37.061	9.3	20	757	13.1	1857757	667.442
34	urban	God	male	34.849	9.3	1	453	2.5	595986	213.857
34	urban	God	male	34.849	9.3	2	679	5.167	61786	21.8206
34	urban	God	male	34.849	9.3	3	715	5.5	22044	7.53398
34	urban	God	male	34.849	9.3	4	417	5.6	62027	21.9072
34	urban	God	male	34.849	9.3	5	415	6.7	83286	29.5495
34	urban	God	male	34.849	9.3	6	729	6.833	463815	166.343
34	urban	God	male	34.849	9.3	7	685	7.333	0	0
34	urban	God	male	34.849	9.3	8	727	7.7	764132	274.302
34	urban	God	male	34.849	9.3	9	683	8.567	152820	54.5458
34	urban	God	male	34.849	9.3	10	729	9.067	438699	157.315
34	urban	God	male	34.849	9.3	11	629	9.617	105416	37.5048
34	urban	God	male	34.849	9.3	12	715	9.767	73633	26.0794
34	urban	God	male	34.849	9.3	13	445	9.867	190860	68.2205
34	urban	God	male	34.849	9.3	14	627	10.75	37706	13.1642
34	urban	God	male	34.849	9.3	15	713	10.933	37268	13.0068
34	urban	God	male	34.849	9.3	16	743	11.1	165294	59.03
34	urban	God	male	34.849	9.3	17	671	11.2	258740	92.6223
34	urban	God	male	34.849	9.3	18	715	11.5	17246	5.80918
34	urban	God	male	34.849	9.3	19	671	13	1672710	600.921
34	urban	God	male	34.849	9.3	20	757	13.1	1543860	554.602
35	urban	God	male	34.891	7.4	1	453	2.5	696407	314.134
35	urban	God	male	34.891	7.4	2	679	5.167	60174	26.6949
35	urban	God	male	34.891	7.4	3	715	5.5	18432	7.83654
35	urban	God	male	34.891	7.4	4	417	5.6	21370	9.16388
35	urban	God	male	34.891	7.4	5	415	6.7	39857	17.516
35	urban	God	male	34.891	7.4	6	729	6.833	481786	217.172
35	urban	God	male	34.891	7.4	7	685	7.333	18043	7.6608
35	urban	God	male	34.891	7.4	8	727	7.7	1102348	497.532
35	urban	God	male	34.891	7.4	9	683	8.567	106906	47.8076
35	urban	God	male	34.891	7.4	10	729	9.067	157386	70.6136
35	urban	God	male	34.891	7.4	11	629	9.617	154942	69.5095
35	urban	God	male	34.891	7.4	12	715	9.767	137068	61.4343
35	urban	God	male	34.891	7.4	13	445	9.867	108794	48.6606
35	urban	God	male	34.891	7.4	14	627	10.75	441520	198.981
35	urban	God	male	34.891	7.4	15	713	10.933	493942	222.664
35	urban	God	male	34.891	7.4	16	743	11.1	187630	84.2774
35	urban	God	male	34.891	7.4	17	671	11.2	322121	145.038
35	urban	God	male	34.891	7.4	18	715	11.5	21271	9.11915
35	urban	God	male	34.891	7.4	19	671	13	1810932	817.658
35	urban	God	male	34.891	7.4	20	757	13.1	2081410	939.855
37	urban	God	male	35.375	2.3	1	453	2.5	605953	879.212
37	urban	God	male	35.375	2.3	2	679	5.167	68470	97.9466
37	urban	God	male	35.375	2.3	3	715	5.5	19103	26.1886
37	urban	God	male	35.375	2.3	4	417	5.6	32276	45.3364
37	urban	God	male	35.375	2.3	5	415	6.7	17637	24.0576
37	urban	God	male	35.375	2.3	6	729	6.833	405140	587.318
37	urban	God	male	35.375	2.3	7	685	7.333	17036	23.184
37	urban	God	male	35.375	2.3	8	727	7.7	258930	374.792
37	urban	God	male	35.375	2.3	9	683	8.567	40366	57.0957
37	urban	God	male	35.375	2.3	10	729	9.067	323633	468.842
37	urban	God	male	35.375	2.3	11	629	9.617	58206	83.0272
37	urban	God	male	35.375	2.3	12	715	9.767	65762	94.0104
37	urban	God	male	35.375	2.3	13	445	9.867	132596	191.158
37	urban	God	male	35.375	2.3	14	627	10.75	101355	145.747
37	urban	God	male	35.375	2.3	15	713	10.933	145063	209.279
37	urban	God	male	35.375	2.3	16	743	11.1	116350	167.543
37	urban	God	male	35.375	2.3	17	671	11.2	227975	329.797
37	urban	God	male	35.375	2.3	18	715	11.5	16080	21.7944
37	urban	God	male	35.375	2.3	19	671	13	838408	1217.1
37	urban	God	male	35.375	2.3	20	757	13.1	1207843	1754.1
38	urban	God	male	33.552	9.5	1	453	2.5	668552	234.891
38	urban	God	male	33.552	9.5	2	679	5.167	62547	21.629
38	urban	God	male	33.552	9.5	3	715	5.5	32449	11.0371
38	urban	God	male	33.552	9.5	4	417	5.6	129677	45.2531
38	urban	God	male	33.552	9.5	5	415	6.7	90979	31.6347
38	urban	God	male	33.552	9.5	6	729	6.833	681582	239.477
38	urban	God	male	33.552	9.5	7	685	7.333	0	0
38	urban	God	male	33.552	9.5	8	727	7.7	564349	198.221
38	urban	God	male	33.552	9.5	9	683	8.567	113250	39.4722
38	urban	God	male	33.552	9.5	10	729	9.067	572872	201.22
38	urban	God	male	33.552	9.5	11	629	9.617	170004	59.4448
38	urban	God	male	33.552	9.5	12	715	9.767	114502	39.9128
38	urban	God	male	33.552	9.5	13	445	9.867	429171	150.65
38	urban	God	male	33.552	9.5	14	627	10.75	24116	8.10454
38	urban	God	male	33.552	9.5	15	713	10.933	20781	6.9309
38	urban	God	male	33.552	9.5	16	743	11.1	251221	88.0263
38	urban	God	male	33.552	9.5	17	671	11.2	376290	132.04
38	urban	God	male	33.552	9.5	18	715	11.5	21767	7.27789
38	urban	God	male	33.552	9.5	19	671	13	2306122	811.177
38	urban	God	male	33.552	9.5	20	757	13.1	2485818	874.415
39	urban	God	male	35.549	6.8	1	453	2.5	690463	338.93
39	urban	God	male	35.549	6.8	2	679	5.167	71306	34.5233
39	urban	God	male	35.549	6.8	3	715	5.5	20557	9.57275
39	urban	God	male	35.549	6.8	4	417	5.6	34815	16.5826
39	urban	God	male	35.549	6.8	5	415	6.7	50502	24.2951
39	urban	God	male	35.549	6.8	6	729	6.833	465324	228.241
39	urban	God	male	35.549	6.8	7	685	7.333	69977	33.8699
39	urban	God	male	35.549	6.8	8	727	7.7	909366	446.553
39	urban	God	male	35.549	6.8	9	683	8.567	67374	32.5902
39	urban	God	male	35.549	6.8	10	729	9.067	324350	158.931
39	urban	God	male	35.549	6.8	11	629	9.617	112538	54.7949
39	urban	God	male	35.549	6.8	12	715	9.767	75948	36.8055
39	urban	God	male	35.549	6.8	13	445	9.867	53202	25.6225
39	urban	God	male	35.549	6.8	14	627	10.75	672344	330.022
39	urban	God	male	35.549	6.8	15	713	10.933	816514	400.902
39	urban	God	male	35.549	6.8	16	743	11.1	141156	68.8648
39	urban	God	male	35.549	6.8	17	671	11.2	243167	119.018
39	urban	God	male	35.549	6.8	18	715	11.5	19404	9.00588
39	urban	God	male	35.549	6.8	19	671	13	1332310	654.491
39	urban	God	male	35.549	6.8	20	757	13.1	1442147	708.492
41	urban	God	female	34.612	10.8	1	453	2.5	583480	180.283
41	urban	God	female	34.612	10.8	2	679	5.167	62972	19.1571
41	urban	God	female	34.612	10.8	3	715	5.5	43950	13.2687
41	urban	God	female	34.612	10.8	4	417	5.6	63892	19.4419
41	urban	God	female	34.612	10.8	5	415	6.7	41785	12.5985
41	urban	God	female	34.612	10.8	6	729	6.833	967866	299.272
41	urban	God	female	34.612	10.8	7	685	7.333	0	0
41	urban	God	female	34.612	10.8	8	727	7.7	674676	208.513
41	urban	God	female	34.612	10.8	9	683	8.567	60391	18.3581
41	urban	God	female	34.612	10.8	10	729	9.067	352780	108.869
41	urban	God	female	34.612	10.8	11	629	9.617	195047	60.0416
41	urban	God	female	34.612	10.8	12	715	9.767	176866	54.4135
41	urban	God	female	34.612	10.8	13	445	9.867	140606	43.1891
41	urban	God	female	34.612	10.8	14	627	10.75	69530	21.1871
41	urban	God	female	34.612	10.8	15	713	10.933	62530	19.0202
41	urban	God	female	34.612	10.8	16	743	11.1	208714	64.2723
41	urban	God	female	34.612	10.8	17	671	11.2	331664	102.332
41	urban	God	female	34.612	10.8	18	715	11.5	36854	11.0721
41	urban	God	female	34.612	10.8	19	671	13	2126650	657.979
41	urban	God	female	34.612	10.8	20	757	13.1	2571309	795.626
43	urban	God	male	34.95	6.1	1	453	2.5	618266	338.255
43	urban	God	male	34.95	6.1	2	679	5.167	67763	36.5432
43	urban	God	male	34.95	6.1	3	715	5.5	12624	6.32346
43	urban	God	male	34.95	6.1	4	417	5.6	23664	12.3741
43	urban	God	male	34.95	6.1	5	415	6.7	44759	23.9355
43	urban	God	male	34.95	6.1	6	729	6.833	363385	198.563
43	urban	God	male	34.95	6.1	7	685	7.333	78995	42.6991
43	urban	God	male	34.95	6.1	8	727	7.7	891320	487.906
43	urban	God	male	34.95	6.1	9	683	8.567	116215	63.0981
43	urban	God	male	34.95	6.1	10	729	9.067	501790	274.418
43	urban	God	male	34.95	6.1	11	629	9.617	104246	56.5383
43	urban	God	male	34.95	6.1	12	715	9.767	153523	83.5453
43	urban	God	male	34.95	6.1	13	445	9.867	126694	68.8412
43	urban	God	male	34.95	6.1	14	627	10.75	651569	356.507
43	urban	God	male	34.95	6.1	15	713	10.933	1123746	615.29
43	urban	God	male	34.95	6.1	16	743	11.1	237976	129.831
43	urban	God	male	34.95	6.1	17	671	11.2	410711	224.501
43	urban	God	male	34.95	6.1	18	715	11.5	28250	14.8875
43	urban	God	male	34.95	6.1	19	671	13	1501746	822.459
43	urban	God	male	34.95	6.1	20	757	13.1	2782799	1524.56
44	natural	Janos	female	29.334	4	1	453	2.5	604706	504.505
44	natural	Janos	female	29.334	4	2	679	5.167	64234	52.7789
44	natural	Janos	female	29.334	4	3	715	5.5	6344	4.39446
44	natural	Janos	female	29.334	4	4	417	5.6	8504	6.19979
44	natural	Janos	female	29.334	4	5	415	6.7	13986	10.7816
44	natural	Janos	female	29.334	4	6	729	6.833	148574	123.27
44	natural	Janos	female	29.334	4	7	685	7.333	33297	26.9218
44	natural	Janos	female	29.334	4	8	727	7.7	341417	284.448
44	natural	Janos	female	29.334	4	9	683	8.567	49542	40.4993
44	natural	Janos	female	29.334	4	10	729	9.067	168944	140.295
44	natural	Janos	female	29.334	4	11	629	9.617	73062	60.1573
44	natural	Janos	female	29.334	4	12	715	9.767	30661	24.7186
44	natural	Janos	female	29.334	4	13	445	9.867	16899	13.2163
44	natural	Janos	female	29.334	4	14	627	10.75	351522	292.894
44	natural	Janos	female	29.334	4	15	713	10.933	296260	246.706
44	natural	Janos	female	29.334	4	16	743	11.1	69314	57.0247
44	natural	Janos	female	29.334	4	17	671	11.2	136578	113.244
44	natural	Janos	female	29.334	4	18	715	11.5	7354	5.23862
44	natural	Janos	female	29.334	4	19	671	13	735583	613.892
44	natural	Janos	female	29.334	4	20	757	13.1	617580	515.265
45	natural	Janos	male	33.35	8.2	1	453	2.5	687749	279.957
45	natural	Janos	male	33.35	8.2	2	679	5.167	60023	24.0289
45	natural	Janos	male	33.35	8.2	3	715	5.5	26376	10.3108
45	natural	Janos	male	33.35	8.2	4	417	5.6	48356	19.2722
45	natural	Janos	male	33.35	8.2	5	415	6.7	32521	12.8162
45	natural	Janos	male	33.35	8.2	6	729	6.833	484000	196.887
45	natural	Janos	male	33.35	8.2	7	685	7.333	0	0
45	natural	Janos	male	33.35	8.2	8	727	7.7	384231	156.211
45	natural	Janos	male	33.35	8.2	9	683	8.567	77946	31.3363
45	natural	Janos	male	33.35	8.2	10	729	9.067	411150	167.186
45	natural	Janos	male	33.35	8.2	11	629	9.617	92786	37.3866
45	natural	Janos	male	33.35	8.2	12	715	9.767	91590	36.899
45	natural	Janos	male	33.35	8.2	13	445	9.867	107658	43.45
45	natural	Janos	male	33.35	8.2	14	627	10.75	41345	16.4138
45	natural	Janos	male	33.35	8.2	15	713	10.933	31507	12.4028
45	natural	Janos	male	33.35	8.2	16	743	11.1	171098	69.315
45	natural	Janos	male	33.35	8.2	17	671	11.2	318755	129.516
45	natural	Janos	male	33.35	8.2	18	715	11.5	24148	9.40245
45	natural	Janos	male	33.35	8.2	19	671	13	1158672	471.956
45	natural	Janos	male	33.35	8.2	20	757	13.1	1638274	667.493
46	natural	Janos	male	33.776	6.9	1	453	2.5	705751	341.425
46	natural	Janos	male	33.776	6.9	2	679	5.167	65164	31.047
46	natural	Janos	male	33.776	6.9	3	715	5.5	19897	9.11423
46	natural	Janos	male	33.776	6.9	4	417	5.6	29848	13.9357
46	natural	Janos	male	33.776	6.9	5	415	6.7	36094	16.962
46	natural	Janos	male	33.776	6.9	6	729	6.833	417130	201.582
46	natural	Janos	male	33.776	6.9	7	685	7.333	0	0
46	natural	Janos	male	33.776	6.9	8	727	7.7	612714	296.347
46	natural	Janos	male	33.776	6.9	9	683	8.567	152580	73.4019
46	natural	Janos	male	33.776	6.9	10	729	9.067	188430	90.772
46	natural	Janos	male	33.776	6.9	11	629	9.617	72388	34.5472
46	natural	Janos	male	33.776	6.9	12	715	9.767	61220	29.1361
46	natural	Janos	male	33.776	6.9	13	445	9.867	83604	39.9816
46	natural	Janos	male	33.776	6.9	14	627	10.75	37792	17.7847
46	natural	Janos	male	33.776	6.9	15	713	10.933	30738	14.3669
46	natural	Janos	male	33.776	6.9	16	743	11.1	133947	64.3739
46	natural	Janos	male	33.776	6.9	17	671	11.2	294488	142.159
46	natural	Janos	male	33.776	6.9	18	715	11.5	14555	6.52592
46	natural	Janos	male	33.776	6.9	19	671	13	1250170	605.207
46	natural	Janos	male	33.776	6.9	20	757	13.1	1544155	747.649
48	natural	Janos	female	36.235	8.6	1	453	2.5	661409	256.696
48	natural	Janos	female	36.235	8.6	2	679	5.167	66044	25.2519
48	natural	Janos	female	36.235	8.6	3	715	5.5	18097	6.61284
48	natural	Janos	female	36.235	8.6	4	417	5.6	37666	14.2202
48	natural	Janos	female	36.235	8.6	5	415	6.7	73428	28.1224
48	natural	Janos	female	36.235	8.6	6	729	6.833	410682	159.228
48	natural	Janos	female	36.235	8.6	7	685	7.333	101406	38.9987
48	natural	Janos	female	36.235	8.6	8	727	7.7	1075462	417.657
48	natural	Janos	female	36.235	8.6	9	683	8.567	128726	49.6192
48	natural	Janos	female	36.235	8.6	10	729	9.067	456697	177.116
48	natural	Janos	female	36.235	8.6	11	629	9.617	215488	83.3473
48	natural	Janos	female	36.235	8.6	12	715	9.767	166989	64.4937
48	natural	Janos	female	36.235	8.6	13	445	9.867	144894	55.9044
48	natural	Janos	female	36.235	8.6	14	627	10.75	1127091	437.727
48	natural	Janos	female	36.235	8.6	15	713	10.933	1105679	429.403
48	natural	Janos	female	36.235	8.6	16	743	11.1	215502	83.3528
48	natural	Janos	female	36.235	8.6	17	671	11.2	456248	176.941
48	natural	Janos	female	36.235	8.6	18	715	11.5	34908	13.148
48	natural	Janos	female	36.235	8.6	19	671	13	1848782	718.28
48	natural	Janos	female	36.235	8.6	20	757	13.1	2511740	976.001
49	natural	Janos	male	34.904	2.1	1	453	2.5	661029	1050.63
49	natural	Janos	male	34.904	2.1	2	679	5.167	65080	101.878
49	natural	Janos	male	34.904	2.1	3	715	5.5	9643	13.6224
49	natural	Janos	male	34.904	2.1	4	417	5.6	15489	22.9292
49	natural	Janos	male	34.904	2.1	5	415	6.7	20741	31.2904
49	natural	Janos	male	34.904	2.1	6	729	6.833	248988	394.659
49	natural	Janos	male	34.904	2.1	7	685	7.333	11991	17.3604
49	natural	Janos	male	34.904	2.1	8	727	7.7	339317	538.463
49	natural	Janos	male	34.904	2.1	9	683	8.567	61516	96.2041
49	natural	Janos	male	34.904	2.1	10	729	9.067	155714	246.167
49	natural	Janos	male	34.904	2.1	11	629	9.617	25354	38.6343
49	natural	Janos	male	34.904	2.1	12	715	9.767	33146	51.0391
49	natural	Janos	male	34.904	2.1	13	445	9.867	79906	125.481
49	natural	Janos	male	34.904	2.1	14	627	10.75	131326	207.341
49	natural	Janos	male	34.904	2.1	15	713	10.933	146053	230.787
49	natural	Janos	male	34.904	2.1	16	743	11.1	71724	112.455
49	natural	Janos	male	34.904	2.1	17	671	11.2	140238	221.529
49	natural	Janos	male	34.904	2.1	18	715	11.5	10462	14.9263
49	natural	Janos	male	34.904	2.1	19	671	13	690892	1098.17
49	natural	Janos	male	34.904	2.1	20	757	13.1	754705	1199.76
50	natural	Janos	male	38.343	6.5	1	453	2.5	529439	271.752
50	natural	Janos	male	38.343	6.5	2	679	5.167	70389	35.6451
50	natural	Janos	male	38.343	6.5	3	715	5.5	5038	2.03256
50	natural	Janos	male	38.343	6.5	4	417	5.6	12152	5.69156
50	natural	Janos	male	38.343	6.5	5	415	6.7	38984	19.4923
50	natural	Janos	male	38.343	6.5	6	729	6.833	136486	69.6412
50	natural	Janos	male	38.343	6.5	7	685	7.333	0	0
50	natural	Janos	male	38.343	6.5	8	727	7.7	530511	272.303
50	natural	Janos	male	38.343	6.5	9	683	8.567	386259	198.109
50	natural	Janos	male	38.343	6.5	10	729	9.067	255100	130.649
50	natural	Janos	male	38.343	6.5	11	629	9.617	69928	35.4079
50	natural	Janos	male	38.343	6.5	12	715	9.767	55894	28.1897
50	natural	Janos	male	38.343	6.5	13	445	9.867	187234	95.7429
50	natural	Janos	male	38.343	6.5	14	627	10.75	47837	24.0457
50	natural	Janos	male	38.343	6.5	15	713	10.933	38872	19.4347
50	natural	Janos	male	38.343	6.5	16	743	11.1	181496	92.7916
50	natural	Janos	male	38.343	6.5	17	671	11.2	506604	260.007
50	natural	Janos	male	38.343	6.5	18	715	11.5	21221	10.3561
50	natural	Janos	male	38.343	6.5	19	671	13	1598548	821.635
50	natural	Janos	male	38.343	6.5	20	757	13.1	2185115	1123.33
51	natural	Janos	female	37.185	10.7	1	453	2.5	627891	195.844
51	natural	Janos	female	37.185	10.7	2	679	5.167	59660	18.3013
51	natural	Janos	female	37.185	10.7	3	715	5.5	28791	8.65631
51	natural	Janos	female	37.185	10.7	4	417	5.6	37394	11.3443
51	natural	Janos	female	37.185	10.7	5	415	6.7	22535	6.70164
51	natural	Janos	female	37.185	10.7	6	729	6.833	610931	190.545
51	natural	Janos	female	37.185	10.7	7	685	7.333	131926	40.8807
51	natural	Janos	female	37.185	10.7	8	727	7.7	370335	115.371
51	natural	Janos	female	37.185	10.7	9	683	8.567	56928	17.4477
51	natural	Janos	female	37.185	10.7	10	729	9.067	423170	131.879
51	natural	Janos	female	37.185	10.7	11	629	9.617	299459	93.226
51	natural	Janos	female	37.185	10.7	12	715	9.767	400096	124.67
51	natural	Janos	female	37.185	10.7	13	445	9.867	173624	53.9091
51	natural	Janos	female	37.185	10.7	14	627	10.75	1441812	450.152
51	natural	Janos	female	37.185	10.7	15	713	10.933	2005840	626.382
51	natural	Janos	female	37.185	10.7	16	743	11.1	233362	72.5742
51	natural	Janos	female	37.185	10.7	17	671	11.2	592356	184.741
51	natural	Janos	female	37.185	10.7	18	715	11.5	29878	8.99595
51	natural	Janos	female	37.185	10.7	19	671	13	1833806	572.63
51	natural	Janos	female	37.185	10.7	20	757	13.1	2658974	830.452
52	natural	Janos	female	37.896	9.5	1	453	2.5	602669	211.706
52	natural	Janos	female	37.896	9.5	2	679	5.167	58334	20.1464
52	natural	Janos	female	37.896	9.5	3	715	5.5	25548	8.60848
52	natural	Janos	female	37.896	9.5	4	417	5.6	23041	7.72623
52	natural	Janos	female	37.896	9.5	5	415	6.7	43152	14.8036
52	natural	Janos	female	37.896	9.5	6	729	6.833	524410	184.166
52	natural	Janos	female	37.896	9.5	7	685	7.333	54393	18.7595
52	natural	Janos	female	37.896	9.5	8	727	7.7	1058228	372.024
52	natural	Janos	female	37.896	9.5	9	683	8.567	138313	48.2922
52	natural	Janos	female	37.896	9.5	10	729	9.067	284924	99.8869
52	natural	Janos	female	37.896	9.5	11	629	9.617	167699	58.6336
52	natural	Janos	female	37.896	9.5	12	715	9.767	266476	93.3947
52	natural	Janos	female	37.896	9.5	13	445	9.867	153656	53.6917
52	natural	Janos	female	37.896	9.5	14	627	10.75	608579	213.786
52	natural	Janos	female	37.896	9.5	15	713	10.933	1120076	393.79
52	natural	Janos	female	37.896	9.5	16	743	11.1	206213	72.1873
52	natural	Janos	female	37.896	9.5	17	671	11.2	764090	268.513
52	natural	Janos	female	37.896	9.5	18	715	11.5	25170	8.47546
52	natural	Janos	female	37.896	9.5	19	671	13	1402446	493.16
52	natural	Janos	female	37.896	9.5	20	757	13.1	2617458	920.741
53	natural	Janos	male	35.059	5.9	1	453	2.5	654243	370.107
53	natural	Janos	male	35.059	5.9	2	679	5.167	52804	29.3055
53	natural	Janos	male	35.059	5.9	3	715	5.5	15610	8.22981
53	natural	Janos	male	35.059	5.9	4	417	5.6	21478	11.5549
53	natural	Janos	male	35.059	5.9	5	415	6.7	39708	21.8848
53	natural	Janos	male	35.059	5.9	6	729	6.833	355591	200.878
53	natural	Janos	male	35.059	5.9	7	685	7.333	12504	6.46982
53	natural	Janos	male	35.059	5.9	8	727	7.7	672974	380.721
53	natural	Janos	male	35.059	5.9	9	683	8.567	92115	51.5809
53	natural	Janos	male	35.059	5.9	10	729	9.067	138786	78.0267
53	natural	Janos	male	35.059	5.9	11	629	9.617	64873	36.1444
53	natural	Janos	male	35.059	5.9	12	715	9.767	74157	41.4051
53	natural	Janos	male	35.059	5.9	13	445	9.867	108416	60.8177
53	natural	Janos	male	35.059	5.9	14	627	10.75	330795	186.827
53	natural	Janos	male	35.059	5.9	15	713	10.933	346000	195.443
53	natural	Janos	male	35.059	5.9	16	743	11.1	131670	73.9944
53	natural	Janos	male	35.059	5.9	17	671	11.2	390912	220.892
53	natural	Janos	male	35.059	5.9	18	715	11.5	21464	11.5469
53	natural	Janos	male	35.059	5.9	19	671	13	1223958	692.932
53	natural	Janos	male	35.059	5.9	20	757	13.1	1404429	795.195
54	natural	Janos	male	37.034	9	1	453	2.5	671706	249.113
54	natural	Janos	male	37.034	9	2	679	5.167	57474	20.9462
54	natural	Janos	male	37.034	9	3	715	5.5	28352	10.1283
54	natural	Janos	male	37.034	9	4	417	5.6	12558	4.26139
54	natural	Janos	male	37.034	9	5	415	6.7	18734	6.55556
54	natural	Janos	male	37.034	9	6	729	6.833	511650	189.657
54	natural	Janos	male	37.034	9	7	685	7.333	33992	12.2234
54	natural	Janos	male	37.034	9	8	727	7.7	823843	305.626
54	natural	Janos	male	37.034	9	9	683	8.567	79780	29.2321
54	natural	Janos	male	37.034	9	10	729	9.067	304777	112.811
54	natural	Janos	male	37.034	9	11	629	9.617	68424	25.0137
54	natural	Janos	male	37.034	9	12	715	9.767	180486	66.641
54	natural	Janos	male	37.034	9	13	445	9.867	87270	32.0144
54	natural	Janos	male	37.034	9	14	627	10.75	271446	100.43
54	natural	Janos	male	37.034	9	15	713	10.933	730980	271.131
54	natural	Janos	male	37.034	9	16	743	11.1	187424	69.2182
54	natural	Janos	male	37.034	9	17	671	11.2	402830	149.234
54	natural	Janos	male	37.034	9	18	715	11.5	15357	5.30112
54	natural	Janos	male	37.034	9	19	671	13	1085770	402.923
54	natural	Janos	male	37.034	9	20	757	13.1	2428437	901.679
55	natural	Janos	female	38.083	6.1	1	453	2.5	575319	314.717
55	natural	Janos	female	38.083	6.1	2	679	5.167	60286	32.4453
55	natural	Janos	female	38.083	6.1	3	715	5.5	16126	8.24279
55	natural	Janos	female	38.083	6.1	4	417	5.6	16443	8.41652
55	natural	Janos	female	38.083	6.1	5	415	6.7	23566	12.3204
55	natural	Janos	female	38.083	6.1	6	729	6.833	364198	199.009
55	natural	Janos	female	38.083	6.1	7	685	7.333	34171	18.1326
55	natural	Janos	female	38.083	6.1	8	727	7.7	617305	337.728
55	natural	Janos	female	38.083	6.1	9	683	8.567	79532	42.9934
55	natural	Janos	female	38.083	6.1	10	729	9.067	312318	170.575
55	natural	Janos	female	38.083	6.1	11	629	9.617	82160	44.4337
55	natural	Janos	female	38.083	6.1	12	715	9.767	131224	71.324
55	natural	Janos	female	38.083	6.1	13	445	9.867	51626	27.6991
55	natural	Janos	female	38.083	6.1	14	627	10.75	374686	204.757
55	natural	Janos	female	38.083	6.1	15	713	10.933	556585	304.449
55	natural	Janos	female	38.083	6.1	16	743	11.1	171772	93.5469
55	natural	Janos	female	38.083	6.1	17	671	11.2	387799	211.944
55	natural	Janos	female	38.083	6.1	18	715	11.5	26320	13.8298
55	natural	Janos	female	38.083	6.1	19	671	13	1497412	820.084
55	natural	Janos	female	38.083	6.1	20	757	13.1	2212217	1211.84
56	natural	Janos	male	36.104	9.3	1	453	2.5	547441	196.405
56	natural	Janos	male	36.104	9.3	2	679	5.167	62138	21.9471
56	natural	Janos	male	36.104	9.3	3	715	5.5	52554	18.5018
56	natural	Janos	male	36.104	9.3	4	417	5.6	56379	19.8768
56	natural	Janos	male	36.104	9.3	5	415	6.7	23286	7.98046
56	natural	Janos	male	36.104	9.3	6	729	6.833	1127696	404.998
56	natural	Janos	male	36.104	9.3	7	685	7.333	55560	19.5824
56	natural	Janos	male	36.104	9.3	8	727	7.7	603478	216.55
56	natural	Janos	male	36.104	9.3	9	683	8.567	68479	24.2266
56	natural	Janos	male	36.104	9.3	10	729	9.067	635243	227.969
56	natural	Janos	male	36.104	9.3	11	629	9.617	107250	38.1641
56	natural	Janos	male	36.104	9.3	12	715	9.767	268473	96.1211
56	natural	Janos	male	36.104	9.3	13	445	9.867	101020	35.9245
56	natural	Janos	male	36.104	9.3	14	627	10.75	228492	81.7486
56	natural	Janos	male	36.104	9.3	15	713	10.933	628130	225.412
56	natural	Janos	male	36.104	9.3	16	743	11.1	290059	103.881
56	natural	Janos	male	36.104	9.3	17	671	11.2	562662	201.877
56	natural	Janos	male	36.104	9.3	18	715	11.5	41093	14.3818
56	natural	Janos	male	36.104	9.3	19	671	13	1398844	502.471
56	natural	Janos	male	36.104	9.3	20	757	13.1	3631378	1305.03
57	natural	Janos	male	35.038	7.1	1	453	2.5	605960	284.819
57	natural	Janos	male	35.038	7.1	2	679	5.167	54092	24.959
57	natural	Janos	male	35.038	7.1	3	715	5.5	16734	7.36812
57	natural	Janos	male	35.038	7.1	4	417	5.6	20654	9.21394
57	natural	Janos	male	35.038	7.1	5	415	6.7	17822	7.88043
57	natural	Janos	male	35.038	7.1	6	729	6.833	402811	189.161
57	natural	Janos	male	35.038	7.1	7	685	7.333	29511	13.3845
57	natural	Janos	male	35.038	7.1	8	727	7.7	461926	216.997
57	natural	Janos	male	35.038	7.1	9	683	8.567	48612	22.3786
57	natural	Janos	male	35.038	7.1	10	729	9.067	167248	78.241
57	natural	Janos	male	35.038	7.1	11	629	9.617	75950	35.2513
57	natural	Janos	male	35.038	7.1	12	715	9.767	88462	41.1429
57	natural	Janos	male	35.038	7.1	13	445	9.867	54526	25.1633
57	natural	Janos	male	35.038	7.1	14	627	10.75	565715	265.868
57	natural	Janos	male	35.038	7.1	15	713	10.933	575340	270.4
57	natural	Janos	male	35.038	7.1	16	743	11.1	132885	62.0604
57	natural	Janos	male	35.038	7.1	17	671	11.2	598356	281.238
57	natural	Janos	male	35.038	7.1	18	715	11.5	15631	6.84875
57	natural	Janos	male	35.038	7.1	19	671	13	1238140	582.495
57	natural	Janos	male	35.038	7.1	20	757	13.1	1683216	792.069
58	natural	Janos	male	36.543	8.8	1	453	2.5	666800	252.91
58	natural	Janos	male	36.543	8.8	2	679	5.167	60390	22.53
58	natural	Janos	male	36.543	8.8	3	715	5.5	40455	14.9565
58	natural	Janos	male	36.543	8.8	4	417	5.6	52529	19.5436
58	natural	Janos	male	36.543	8.8	5	415	6.7	28666	10.4778
58	natural	Janos	male	36.543	8.8	6	729	6.833	891731	338.364
58	natural	Janos	male	36.543	8.8	7	685	7.333	13355	4.66102
58	natural	Janos	male	36.543	8.8	8	727	7.7	560766	212.627
58	natural	Janos	male	36.543	8.8	9	683	8.567	48296	17.9354
58	natural	Janos	male	36.543	8.8	10	729	9.067	371545	140.74
58	natural	Janos	male	36.543	8.8	11	629	9.617	172199	65.0072
58	natural	Janos	male	36.543	8.8	12	715	9.767	223645	84.552
58	natural	Janos	male	36.543	8.8	13	445	9.867	114076	42.9258
58	natural	Janos	male	36.543	8.8	14	627	10.75	219422	82.9477
58	natural	Janos	male	36.543	8.8	15	713	10.933	271481	102.725
58	natural	Janos	male	36.543	8.8	16	743	11.1	236177	89.313
58	natural	Janos	male	36.543	8.8	17	671	11.2	533046	202.096
58	natural	Janos	male	36.543	8.8	18	715	11.5	30988	11.36
58	natural	Janos	male	36.543	8.8	19	671	13	1745711	662.798
58	natural	Janos	male	36.543	8.8	20	757	13.1	2787648	1058.64
59	natural	Szarazfarkas	female	35.351	5	1	453	2.5	671869	448.512
59	natural	Szarazfarkas	female	35.351	5	2	679	5.167	60070	39.4389
59	natural	Szarazfarkas	female	35.351	5	3	715	5.5	12735	7.78884
59	natural	Szarazfarkas	female	35.351	5	4	417	5.6	14115	8.71157
59	natural	Szarazfarkas	female	35.351	5	5	415	6.7	8874	5.20723
59	natural	Szarazfarkas	female	35.351	5	6	729	6.833	295747	197.022
59	natural	Szarazfarkas	female	35.351	5	7	685	7.333	48841	31.9307
59	natural	Szarazfarkas	female	35.351	5	8	727	7.7	247696	164.893
59	natural	Szarazfarkas	female	35.351	5	9	683	8.567	25870	16.5714
59	natural	Szarazfarkas	female	35.351	5	10	729	9.067	453437	302.459
59	natural	Szarazfarkas	female	35.351	5	11	629	9.617	73526	48.4361
59	natural	Szarazfarkas	female	35.351	5	12	715	9.767	42280	27.5438
59	natural	Szarazfarkas	female	35.351	5	13	445	9.867	30876	19.9186
59	natural	Szarazfarkas	female	35.351	5	14	627	10.75	399756	266.566
59	natural	Szarazfarkas	female	35.351	5	15	713	10.933	408763	272.589
59	natural	Szarazfarkas	female	35.351	5	16	743	11.1	166306	110.472
59	natural	Szarazfarkas	female	35.351	5	17	671	11.2	325465	216.892
59	natural	Szarazfarkas	female	35.351	5	18	715	11.5	23136	14.7434
59	natural	Szarazfarkas	female	35.351	5	19	671	13	1681495	1123.59
59	natural	Szarazfarkas	female	35.351	5	20	757	13.1	1921910	1284.34
60	natural	Szarazfarkas	male	37.015	7.4	1	453	2.5	594345	268.024
60	natural	Szarazfarkas	male	37.015	7.4	2	679	5.167	74938	33.365
60	natural	Szarazfarkas	male	37.015	7.4	3	715	5.5	20364	8.70939
60	natural	Szarazfarkas	male	37.015	7.4	4	417	5.6	23398	10.0801
60	natural	Szarazfarkas	male	37.015	7.4	5	415	6.7	17840	7.56909
60	natural	Szarazfarkas	male	37.015	7.4	6	729	6.833	437317	197.082
60	natural	Szarazfarkas	male	37.015	7.4	7	685	7.333	0	0
60	natural	Szarazfarkas	male	37.015	7.4	8	727	7.7	451575	203.523
60	natural	Szarazfarkas	male	37.015	7.4	9	683	8.567	81282	36.2311
60	natural	Szarazfarkas	male	37.015	7.4	10	729	9.067	350422	157.824
60	natural	Szarazfarkas	male	37.015	7.4	11	629	9.617	147628	66.2051
60	natural	Szarazfarkas	male	37.015	7.4	12	715	9.767	207752	93.3681
60	natural	Szarazfarkas	male	37.015	7.4	13	445	9.867	54750	24.2444
60	natural	Szarazfarkas	male	37.015	7.4	14	627	10.75	32168	14.0422
60	natural	Szarazfarkas	male	37.015	7.4	15	713	10.933	48788	21.5509
60	natural	Szarazfarkas	male	37.015	7.4	16	743	11.1	164384	73.7752
60	natural	Szarazfarkas	male	37.015	7.4	17	671	11.2	272844	122.776
60	natural	Szarazfarkas	male	37.015	7.4	18	715	11.5	24357	10.5134
60	natural	Szarazfarkas	male	37.015	7.4	19	671	13	1432335	646.614
60	natural	Szarazfarkas	male	37.015	7.4	20	757	13.1	2128400	961.085
61	natural	Szarazfarkas	male	36.5	5.5	1	453	2.5	625622	379.626
61	natural	Szarazfarkas	male	36.5	5.5	2	679	5.167	74582	44.6747
61	natural	Szarazfarkas	male	36.5	5.5	3	715	5.5	11772	6.4954
61	natural	Szarazfarkas	male	36.5	5.5	4	417	5.6	19022	10.9023
61	natural	Szarazfarkas	male	36.5	5.5	5	415	6.7	32322	18.9868
61	natural	Szarazfarkas	male	36.5	5.5	6	729	6.833	302778	183.384
61	natural	Szarazfarkas	male	36.5	5.5	7	685	7.333	0	0
61	natural	Szarazfarkas	male	36.5	5.5	8	727	7.7	573735	348.087
61	natural	Szarazfarkas	male	36.5	5.5	9	683	8.567	92658	55.6623
61	natural	Szarazfarkas	male	36.5	5.5	10	729	9.067	204372	123.568
61	natural	Szarazfarkas	male	36.5	5.5	11	629	9.617	73044	43.7398
61	natural	Szarazfarkas	male	36.5	5.5	12	715	9.767	50929	30.2971
61	natural	Szarazfarkas	male	36.5	5.5	13	445	9.867	102412	61.5913
61	natural	Szarazfarkas	male	36.5	5.5	14	627	10.75	30242	17.7225
61	natural	Szarazfarkas	male	36.5	5.5	15	713	10.933	22976	13.3058
61	natural	Szarazfarkas	male	36.5	5.5	16	743	11.1	87412	52.4735
61	natural	Szarazfarkas	male	36.5	5.5	17	671	11.2	181041	109.386
61	natural	Szarazfarkas	male	36.5	5.5	18	715	11.5	9691	5.23046
61	natural	Szarazfarkas	male	36.5	5.5	19	671	13	1022183	620.678
61	natural	Szarazfarkas	male	36.5	5.5	20	757	13.1	1070263	649.903
62	natural	Szarazfarkas	male	38.711	8.6	1	453	2.5	603498	234.184
62	natural	Szarazfarkas	male	38.711	8.6	2	679	5.167	69804	26.7136
62	natural	Szarazfarkas	male	38.711	8.6	3	715	5.5	35380	13.3315
62	natural	Szarazfarkas	male	38.711	8.6	4	417	5.6	43455	16.4706
62	natural	Szarazfarkas	male	38.711	8.6	5	415	6.7	22170	8.19619
62	natural	Szarazfarkas	male	38.711	8.6	6	729	6.833	827149	321.127
62	natural	Szarazfarkas	male	38.711	8.6	7	685	7.333	22208	8.21097
62	natural	Szarazfarkas	male	38.711	8.6	8	727	7.7	480142	186.23
62	natural	Szarazfarkas	male	38.711	8.6	9	683	8.567	64875	24.7975
62	natural	Szarazfarkas	male	38.711	8.6	10	729	9.067	405835	157.344
62	natural	Szarazfarkas	male	38.711	8.6	11	629	9.617	120996	46.6142
62	natural	Szarazfarkas	male	38.711	8.6	12	715	9.767	158346	61.1338
62	natural	Szarazfarkas	male	38.711	8.6	13	445	9.867	130512	50.3135
62	natural	Szarazfarkas	male	38.711	8.6	14	627	10.75	218042	84.3402
62	natural	Szarazfarkas	male	38.711	8.6	15	713	10.933	273695	105.975
62	natural	Szarazfarkas	male	38.711	8.6	16	743	11.1	210098	81.252
62	natural	Szarazfarkas	male	38.711	8.6	17	671	11.2	458216	177.706
62	natural	Szarazfarkas	male	38.711	8.6	18	715	11.5	25610	9.53347
62	natural	Szarazfarkas	male	38.711	8.6	19	671	13	1695452	658.674
62	natural	Szarazfarkas	male	38.711	8.6	20	757	13.1	2451073	952.417
63	natural	Szarazfarkas	female	36.288	10	1	453	2.5	575786	192.133
63	natural	Szarazfarkas	female	36.288	10	2	679	5.167	68634	22.5826
63	natural	Szarazfarkas	female	36.288	10	3	715	5.5	31082	10.0282
63	natural	Szarazfarkas	female	36.288	10	4	417	5.6	36770	11.9298
63	natural	Szarazfarkas	female	36.288	10	5	415	6.7	58989	19.358
63	natural	Szarazfarkas	female	36.288	10	6	729	6.833	717657	239.564
63	natural	Szarazfarkas	female	36.288	10	7	685	7.333	19693	6.22062
63	natural	Szarazfarkas	female	36.288	10	8	727	7.7	1051676	351.233
63	natural	Szarazfarkas	female	36.288	10	9	683	8.567	125626	41.6361
63	natural	Szarazfarkas	female	36.288	10	10	729	9.067	325572	108.482
63	natural	Szarazfarkas	female	36.288	10	11	629	9.617	133026	44.1101
63	natural	Szarazfarkas	female	36.288	10	12	715	9.767	162080	53.8234
63	natural	Szarazfarkas	female	36.288	10	13	445	9.867	291103	96.9583
63	natural	Szarazfarkas	female	36.288	10	14	627	10.75	485663	162.004
63	natural	Szarazfarkas	female	36.288	10	15	713	10.933	415937	138.693
63	natural	Szarazfarkas	female	36.288	10	16	743	11.1	217978	72.5112
63	natural	Szarazfarkas	female	36.288	10	17	671	11.2	386104	128.719
63	natural	Szarazfarkas	female	36.288	10	18	715	11.5	24020	7.66722
63	natural	Szarazfarkas	female	36.288	10	19	671	13	1936800	647.147
63	natural	Szarazfarkas	female	36.288	10	20	757	13.1	2690672	899.181
64	natural	Szarazfarkas	female	35.725	6.6	1	453	2.5	617321	312.151
64	natural	Szarazfarkas	female	35.725	6.6	2	679	5.167	66335	33.0514
64	natural	Szarazfarkas	female	35.725	6.6	3	715	5.5	17025	8.07372
64	natural	Szarazfarkas	female	35.725	6.6	4	417	5.6	32046	15.6825
64	natural	Szarazfarkas	female	35.725	6.6	5	415	6.7	15657	7.38076
64	natural	Szarazfarkas	female	35.725	6.6	6	729	6.833	337359	170.337
64	natural	Szarazfarkas	female	35.725	6.6	7	685	7.333	20312	9.73873
64	natural	Szarazfarkas	female	35.725	6.6	8	727	7.7	215322	108.52
64	natural	Szarazfarkas	female	35.725	6.6	9	683	8.567	28968	14.1234
64	natural	Szarazfarkas	female	35.725	6.6	10	729	9.067	245317	123.714
64	natural	Szarazfarkas	female	35.725	6.6	11	629	9.617	112272	56.3206
64	natural	Szarazfarkas	female	35.725	6.6	12	715	9.767	69740	34.7762
64	natural	Szarazfarkas	female	35.725	6.6	13	445	9.867	133004	66.8223
64	natural	Szarazfarkas	female	35.725	6.6	14	627	10.75	433193	218.881
64	natural	Szarazfarkas	female	35.725	6.6	15	713	10.933	235805	118.896
64	natural	Szarazfarkas	female	35.725	6.6	16	743	11.1	145735	73.2711
64	natural	Szarazfarkas	female	35.725	6.6	17	671	11.2	389940	196.972
64	natural	Szarazfarkas	female	35.725	6.6	18	715	11.5	17213	8.16895
64	natural	Szarazfarkas	female	35.725	6.6	19	671	13	1668720	844.731
64	natural	Szarazfarkas	female	35.725	6.6	20	757	13.1	1628273	824.243
65	natural	Szarazfarkas	male	33.575	5.9	1	453	2.5	625548	353.847
65	natural	Szarazfarkas	male	33.575	5.9	2	679	5.167	73272	40.9036
65	natural	Szarazfarkas	male	33.575	5.9	3	715	5.5	20996	11.2818
65	natural	Szarazfarkas	male	33.575	5.9	4	417	5.6	25148	13.6345
65	natural	Szarazfarkas	male	33.575	5.9	5	415	6.7	17500	9.30077
65	natural	Szarazfarkas	male	33.575	5.9	6	729	6.833	401625	226.963
65	natural	Szarazfarkas	male	33.575	5.9	7	685	7.333	17819	9.48153
65	natural	Szarazfarkas	male	33.575	5.9	8	727	7.7	265886	150.047
65	natural	Szarazfarkas	male	33.575	5.9	9	683	8.567	20814	11.1786
65	natural	Szarazfarkas	male	33.575	5.9	10	729	9.067	267804	151.134
65	natural	Szarazfarkas	male	33.575	5.9	11	629	9.617	0	0
65	natural	Szarazfarkas	male	33.575	5.9	12	715	9.767	84625	47.3367
65	natural	Szarazfarkas	male	33.575	5.9	13	445	9.867	114378	64.196
65	natural	Szarazfarkas	male	33.575	5.9	14	627	10.75	7616	3.70007
65	natural	Szarazfarkas	male	33.575	5.9	15	713	10.933	232568	131.168
65	natural	Szarazfarkas	male	33.575	5.9	16	743	11.1	137088	77.0645
65	natural	Szarazfarkas	male	33.575	5.9	17	671	11.2	178631	100.605
65	natural	Szarazfarkas	male	33.575	5.9	18	715	11.5	21622	11.6365
65	natural	Szarazfarkas	male	33.575	5.9	19	671	13	45394	25.1067
65	natural	Szarazfarkas	male	33.575	5.9	20	757	13.1	1729515	979.403
66	natural	Szarazfarkas	female	33.576	8.1	1	453	2.5	604916	249.225
66	natural	Szarazfarkas	female	33.576	8.1	2	679	5.167	63016	25.5609
66	natural	Szarazfarkas	female	33.576	8.1	3	715	5.5	26214	10.3713
66	natural	Szarazfarkas	female	33.576	8.1	4	417	5.6	44124	17.7634
66	natural	Szarazfarkas	female	33.576	8.1	5	415	6.7	19852	7.7454
66	natural	Szarazfarkas	female	33.576	8.1	6	729	6.833	650129	267.886
66	natural	Szarazfarkas	female	33.576	8.1	7	685	7.333	56983	23.0709
66	natural	Szarazfarkas	female	33.576	8.1	8	727	7.7	354418	145.834
66	natural	Szarazfarkas	female	33.576	8.1	9	683	8.567	21768	8.53621
66	natural	Szarazfarkas	female	33.576	8.1	10	729	9.067	605554	249.488
66	natural	Szarazfarkas	female	33.576	8.1	11	629	9.617	118644	48.5208
66	natural	Szarazfarkas	female	33.576	8.1	12	715	9.767	93228	38.0306
66	natural	Szarazfarkas	female	33.576	8.1	13	445	9.867	39860	16.0035
66	natural	Szarazfarkas	female	33.576	8.1	14	627	10.75	488458	201.158
66	natural	Szarazfarkas	female	33.576	8.1	15	713	10.933	591830	243.824
66	natural	Szarazfarkas	female	33.576	8.1	16	743	11.1	232243	95.4077
66	natural	Szarazfarkas	female	33.576	8.1	17	671	11.2	401442	165.243
66	natural	Szarazfarkas	female	33.576	8.1	18	715	11.5	49894	20.1449
66	natural	Szarazfarkas	female	33.576	8.1	19	671	13	2302966	950.078
66	natural	Szarazfarkas	female	33.576	8.1	20	757	13.1	2757069	1137.5
67	natural	Szarazfarkas	male	36.126	7.2	1	453	2.5	587726	272.396
67	natural	Szarazfarkas	male	36.126	7.2	2	679	5.167	62122	28.3409
67	natural	Szarazfarkas	male	36.126	7.2	3	715	5.5	33324	14.9691
67	natural	Szarazfarkas	male	36.126	7.2	4	417	5.6	27020	12.0419
67	natural	Szarazfarkas	male	36.126	7.2	5	415	6.7	11291	4.73842
67	natural	Szarazfarkas	male	36.126	7.2	6	729	6.833	694086	321.782
67	natural	Szarazfarkas	male	36.126	7.2	7	685	7.333	18182	7.93814
67	natural	Szarazfarkas	male	36.126	7.2	8	727	7.7	340778	157.73
67	natural	Szarazfarkas	male	36.126	7.2	9	683	8.567	32897	14.7708
67	natural	Szarazfarkas	male	36.126	7.2	10	729	9.067	257492	119.058
67	natural	Szarazfarkas	male	36.126	7.2	11	629	9.617	119458	54.9639
67	natural	Szarazfarkas	male	36.126	7.2	12	715	9.767	123631	56.9016
67	natural	Szarazfarkas	male	36.126	7.2	13	445	9.867	93308	42.8216
67	natural	Szarazfarkas	male	36.126	7.2	14	627	10.75	340512	157.607
67	natural	Szarazfarkas	male	36.126	7.2	15	713	10.933	271043	125.35
67	natural	Szarazfarkas	male	36.126	7.2	16	743	11.1	158524	73.1035
67	natural	Szarazfarkas	male	36.126	7.2	17	671	11.2	340516	157.608
67	natural	Szarazfarkas	male	36.126	7.2	18	715	11.5	13530	5.77806
67	natural	Szarazfarkas	male	36.126	7.2	19	671	13	1516192	703.513
67	natural	Szarazfarkas	male	36.126	7.2	20	757	13.1	1803323	836.838
68	natural	Szarazfarkas	male	34.896	4.5	1	453	2.5	659577	489.214
68	natural	Szarazfarkas	male	34.896	4.5	2	679	5.167	61808	45.1122
68	natural	Szarazfarkas	male	34.896	4.5	3	715	5.5	5060	2.95226
68	natural	Szarazfarkas	male	34.896	4.5	4	417	5.6	26165	18.6319
68	natural	Szarazfarkas	male	34.896	4.5	5	415	6.7	57152	41.6531
68	natural	Szarazfarkas	male	34.896	4.5	6	729	6.833	133017	98.0157
68	natural	Szarazfarkas	male	34.896	4.5	7	685	7.333	15840	10.9611
68	natural	Szarazfarkas	male	34.896	4.5	8	727	7.7	477709	354.099
68	natural	Szarazfarkas	male	34.896	4.5	9	683	8.567	81886	60.0288
68	natural	Szarazfarkas	male	34.896	4.5	10	729	9.067	179649	132.66
68	natural	Szarazfarkas	male	34.896	4.5	11	629	9.617	98434	72.3228
68	natural	Szarazfarkas	male	34.896	4.5	12	715	9.767	41508	30.0307
68	natural	Szarazfarkas	male	34.896	4.5	13	445	9.867	111394	81.9512
68	natural	Szarazfarkas	male	34.896	4.5	14	627	10.75	255856	189.277
68	natural	Szarazfarkas	male	34.896	4.5	15	713	10.933	167662	123.755
68	natural	Szarazfarkas	male	34.896	4.5	16	743	11.1	100520	73.8726
68	natural	Szarazfarkas	male	34.896	4.5	17	671	11.2	205772	152.068
68	natural	Szarazfarkas	male	34.896	4.5	18	715	11.5	12210	8.26423
68	natural	Szarazfarkas	male	34.896	4.5	19	671	13	1236809	918.058
68	natural	Szarazfarkas	male	34.896	4.5	20	757	13.1	1053637	781.974
69	natural	Szarazfarkas	male	36.741	8.5	1	453	2.5	654579	257.03
69	natural	Szarazfarkas	male	36.741	8.5	2	679	5.167	64110	24.7883
69	natural	Szarazfarkas	male	36.741	8.5	3	715	5.5	19253	7.14531
69	natural	Szarazfarkas	male	36.741	8.5	4	417	5.6	20862	7.77816
69	natural	Szarazfarkas	male	36.741	8.5	5	415	6.7	9663	3.3734
69	natural	Szarazfarkas	male	36.741	8.5	6	729	6.833	483924	189.908
69	natural	Szarazfarkas	male	36.741	8.5	7	685	7.333	33011	12.5566
69	natural	Szarazfarkas	male	36.741	8.5	8	727	7.7	268925	105.346
69	natural	Szarazfarkas	male	36.741	8.5	9	683	8.567	11834	4.22729
69	natural	Szarazfarkas	male	36.741	8.5	10	729	9.067	316036	123.875
69	natural	Szarazfarkas	male	36.741	8.5	11	629	9.617	63338	24.4847
69	natural	Szarazfarkas	male	36.741	8.5	12	715	9.767	40702	15.5816
69	natural	Szarazfarkas	male	36.741	8.5	13	445	9.867	43328	16.6144
69	natural	Szarazfarkas	male	36.741	8.5	14	627	10.75	460531	180.708
69	natural	Szarazfarkas	male	36.741	8.5	15	713	10.933	435731	170.953
69	natural	Szarazfarkas	male	36.741	8.5	16	743	11.1	152760	59.6559
69	natural	Szarazfarkas	male	36.741	8.5	17	671	11.2	314406	123.234
69	natural	Szarazfarkas	male	36.741	8.5	18	715	11.5	18660	6.91208
69	natural	Szarazfarkas	male	36.741	8.5	19	671	13	1525830	599.708
69	natural	Szarazfarkas	male	36.741	8.5	20	757	13.1	1893179	744.193
70	natural	Szarazfarkas	male	36.626	5.7	1	453	2.5	774120	453.404
70	natural	Szarazfarkas	male	36.626	5.7	2	679	5.167	77540	44.8421
70	natural	Szarazfarkas	male	36.626	5.7	3	715	5.5	18143	10.0042
70	natural	Szarazfarkas	male	36.626	5.7	4	417	5.6	28782	16.2443
70	natural	Szarazfarkas	male	36.626	5.7	5	415	6.7	33665	19.1083
70	natural	Szarazfarkas	male	36.626	5.7	6	729	6.833	473960	277.353
70	natural	Szarazfarkas	male	36.626	5.7	7	685	7.333	59424	34.2166
70	natural	Szarazfarkas	male	36.626	5.7	8	727	7.7	556404	325.708
70	natural	Szarazfarkas	male	36.626	5.7	9	683	8.567	42770	24.4486
70	natural	Szarazfarkas	male	36.626	5.7	10	729	9.067	401514	234.861
70	natural	Szarazfarkas	male	36.626	5.7	11	629	9.617	90734	52.5807
70	natural	Szarazfarkas	male	36.626	5.7	12	715	9.767	113525	65.9482
70	natural	Szarazfarkas	male	36.626	5.7	13	445	9.867	166842	97.22
70	natural	Szarazfarkas	male	36.626	5.7	14	627	10.75	581282	340.3
70	natural	Szarazfarkas	male	36.626	5.7	15	713	10.933	740474	433.67
70	natural	Szarazfarkas	male	36.626	5.7	16	743	11.1	186020	108.468
70	natural	Szarazfarkas	male	36.626	5.7	17	671	11.2	321170	187.737
70	natural	Szarazfarkas	male	36.626	5.7	18	715	11.5	30854	17.4596
70	natural	Szarazfarkas	male	36.626	5.7	19	671	13	1987066	1164.83
70	natural	Szarazfarkas	male	36.626	5.7	20	757	13.1	2246607	1317.06
71	natural	Szarazfarkas	female	38.504	7.7	1	453	2.5	689958	299.095
71	natural	Szarazfarkas	female	38.504	7.7	2	679	5.167	78236	33.497
71	natural	Szarazfarkas	female	38.504	7.7	3	715	5.5	14987	6.03547
71	natural	Szarazfarkas	female	38.504	7.7	4	417	5.6	21343	8.79512
71	natural	Szarazfarkas	female	38.504	7.7	5	415	6.7	44028	18.6445
71	natural	Szarazfarkas	female	38.504	7.7	6	729	6.833	346449	149.95
71	natural	Szarazfarkas	female	38.504	7.7	7	685	7.333	0	0
71	natural	Szarazfarkas	female	38.504	7.7	8	727	7.7	889636	385.792
71	natural	Szarazfarkas	female	38.504	7.7	9	683	8.567	218475	94.3861
71	natural	Szarazfarkas	female	38.504	7.7	10	729	9.067	341329	147.727
71	natural	Szarazfarkas	female	38.504	7.7	11	629	9.617	154604	66.6546
71	natural	Szarazfarkas	female	38.504	7.7	12	715	9.767	153636	66.2343
71	natural	Szarazfarkas	female	38.504	7.7	13	445	9.867	75473	32.2974
71	natural	Szarazfarkas	female	38.504	7.7	14	627	10.75	67358	28.774
71	natural	Szarazfarkas	female	38.504	7.7	15	713	10.933	61512	26.2358
71	natural	Szarazfarkas	female	38.504	7.7	16	743	11.1	242036	104.616
71	natural	Szarazfarkas	female	38.504	7.7	17	671	11.2	539908	233.946
71	natural	Szarazfarkas	female	38.504	7.7	18	715	11.5	33364	14.0144
71	natural	Szarazfarkas	female	38.504	7.7	19	671	13	2206144	957.395
71	natural	Szarazfarkas	female	38.504	7.7	20	757	13.1	2669042	1158.38
72	natural	Szarazfarkas	male	37.538	4	1	453	2.5	691648	577.171
72	natural	Szarazfarkas	male	37.538	4	2	679	5.167	73755	60.7365
72	natural	Szarazfarkas	male	37.538	4	3	715	5.5	6756	4.73881
72	natural	Szarazfarkas	male	37.538	4	4	417	5.6	24951	19.9462
72	natural	Szarazfarkas	male	37.538	4	5	415	6.7	28440	22.8623
72	natural	Szarazfarkas	male	37.538	4	6	729	6.833	178303	148.118
72	natural	Szarazfarkas	male	37.538	4	7	685	7.333	25186	20.1426
72	natural	Szarazfarkas	male	37.538	4	8	727	7.7	296510	246.915
72	natural	Szarazfarkas	male	37.538	4	9	683	8.567	20899	16.5595
72	natural	Szarazfarkas	male	37.538	4	10	729	9.067	101871	84.2358
72	natural	Szarazfarkas	male	37.538	4	11	629	9.617	55752	45.6896
72	natural	Szarazfarkas	male	37.538	4	12	715	9.767	42650	34.739
72	natural	Szarazfarkas	male	37.538	4	13	445	9.867	61814	50.7562
72	natural	Szarazfarkas	male	37.538	4	14	627	10.75	504178	420.484
72	natural	Szarazfarkas	male	37.538	4	15	713	10.933	471185	392.908
72	natural	Szarazfarkas	male	37.538	4	16	743	11.1	79074	65.1821
72	natural	Szarazfarkas	male	37.538	4	17	671	11.2	177484	147.433
72	natural	Szarazfarkas	male	37.538	4	18	715	11.5	12592	9.61654
72	natural	Szarazfarkas	male	37.538	4	19	671	13	726936	606.664
72	natural	Szarazfarkas	male	37.538	4	20	757	13.1	862221	719.736
73	natural	Szarazfarkas	female	35.267	6.5	1	453	2.5	626985	321.923
73	natural	Szarazfarkas	female	35.267	6.5	2	679	5.167	74174	37.5918
73	natural	Szarazfarkas	female	35.267	6.5	3	715	5.5	25772	12.6968
73	natural	Szarazfarkas	female	35.267	6.5	4	417	5.6	83774	42.5295
73	natural	Szarazfarkas	female	35.267	6.5	5	415	6.7	24104	11.8389
73	natural	Szarazfarkas	female	35.267	6.5	6	729	6.833	556250	285.542
73	natural	Szarazfarkas	female	35.267	6.5	7	685	7.333	24882	12.2391
73	natural	Szarazfarkas	female	35.267	6.5	8	727	7.7	213060	109.026
73	natural	Szarazfarkas	female	35.267	6.5	9	683	8.567	19920	9.68694
73	natural	Szarazfarkas	female	35.267	6.5	10	729	9.067	208612	106.738
73	natural	Szarazfarkas	female	35.267	6.5	11	629	9.617	87258	44.3214
73	natural	Szarazfarkas	female	35.267	6.5	12	715	9.767	137388	70.1052
73	natural	Szarazfarkas	female	35.267	6.5	13	445	9.867	138408	70.6298
73	natural	Szarazfarkas	female	35.267	6.5	14	627	10.75	216974	111.039
73	natural	Szarazfarkas	female	35.267	6.5	15	713	10.933	300549	154.025
73	natural	Szarazfarkas	female	35.267	6.5	16	743	11.1	112218	57.1593
73	natural	Szarazfarkas	female	35.267	6.5	17	671	11.2	568059	291.616
73	natural	Szarazfarkas	female	35.267	6.5	18	715	11.5	12578	5.91067
73	natural	Szarazfarkas	female	35.267	6.5	19	671	13	712390	365.85
73	natural	Szarazfarkas	female	35.267	6.5	20	757	13.1	1235262	634.783
74	agricultural	Hatarret	female	34.209	8.3	1	453	2.5	684547	275.294
74	agricultural	Hatarret	female	34.209	8.3	2	679	5.167	70972	28.1496
74	agricultural	Hatarret	female	34.209	8.3	3	715	5.5	32555	12.6755
74	agricultural	Hatarret	female	34.209	8.3	4	417	5.6	38801	15.1913
74	agricultural	Hatarret	female	34.209	8.3	5	415	6.7	22082	8.457
74	agricultural	Hatarret	female	34.209	8.3	6	729	6.833	645478	259.558
74	agricultural	Hatarret	female	34.209	8.3	7	685	7.333	13452	4.98088
74	agricultural	Hatarret	female	34.209	8.3	8	727	7.7	463279	186.169
74	agricultural	Hatarret	female	34.209	8.3	9	683	8.567	101188	40.3205
74	agricultural	Hatarret	female	34.209	8.3	10	729	9.067	518000	208.21
74	agricultural	Hatarret	female	34.209	8.3	11	629	9.617	70616	28.0062
74	agricultural	Hatarret	female	34.209	8.3	12	715	9.767	63928	25.3123
74	agricultural	Hatarret	female	34.209	8.3	13	445	9.867	126048	50.3339
74	agricultural	Hatarret	female	34.209	8.3	14	627	10.75	104976	41.8463
74	agricultural	Hatarret	female	34.209	8.3	15	713	10.933	115947	46.2653
74	agricultural	Hatarret	female	34.209	8.3	16	743	11.1	191413	76.6626
74	agricultural	Hatarret	female	34.209	8.3	17	671	11.2	345801	138.849
74	agricultural	Hatarret	female	34.209	8.3	18	715	11.5	14160	5.26606
74	agricultural	Hatarret	female	34.209	8.3	19	671	13	1600213	644.12
74	agricultural	Hatarret	female	34.209	8.3	20	757	13.1	1947475	783.995
75	agricultural	Hatarret	female	29.852	2.6	1	453	2.5	662887	850.973
75	agricultural	Hatarret	female	29.852	2.6	2	679	5.167	65050	82.2475
75	agricultural	Hatarret	female	29.852	2.6	3	715	5.5	6182	6.55241
75	agricultural	Hatarret	female	29.852	2.6	4	417	5.6	7758	8.5789
75	agricultural	Hatarret	female	29.852	2.6	5	415	6.7	12679	14.9065
75	agricultural	Hatarret	female	29.852	2.6	6	729	6.833	145404	185.57
75	agricultural	Hatarret	female	29.852	2.6	7	685	7.333	0	0
75	agricultural	Hatarret	female	29.852	2.6	8	727	7.7	329676	422.515
75	agricultural	Hatarret	female	29.852	2.6	9	683	8.567	11572	13.4831
75	agricultural	Hatarret	female	29.852	2.6	10	729	9.067	28308	35.003
75	agricultural	Hatarret	female	29.852	2.6	11	629	9.617	46117	57.9026
75	agricultural	Hatarret	female	29.852	2.6	12	715	9.767	30122	37.3355
75	agricultural	Hatarret	female	29.852	2.6	13	445	9.867	23270	28.5249
75	agricultural	Hatarret	female	29.852	2.6	14	627	10.75	15666	18.7474
75	agricultural	Hatarret	female	29.852	2.6	15	713	10.933	25487	31.3756
75	agricultural	Hatarret	female	29.852	2.6	16	743	11.1	44122	55.3373
75	agricultural	Hatarret	female	29.852	2.6	17	671	11.2	31288	38.8348
75	agricultural	Hatarret	female	29.852	2.6	18	715	11.5	5510	5.68832
75	agricultural	Hatarret	female	29.852	2.6	19	671	13	389280	499.157
75	agricultural	Hatarret	female	29.852	2.6	20	757	13.1	617419	792.508
77	agricultural	Hatarret	female	35.83	7	1	453	2.5	752457	358.854
77	agricultural	Hatarret	female	35.83	7	2	679	5.167	72284	34.004
77	agricultural	Hatarret	female	35.83	7	3	715	5.5	19754	8.91573
77	agricultural	Hatarret	female	35.83	7	4	417	5.6	13482	5.92023
77	agricultural	Hatarret	female	35.83	7	5	415	6.7	10477	4.48504
77	agricultural	Hatarret	female	35.83	7	6	729	6.833	422906	201.461
77	agricultural	Hatarret	female	35.83	7	7	685	7.333	64348	30.2138
77	agricultural	Hatarret	female	35.83	7	8	727	7.7	452988	215.828
77	agricultural	Hatarret	female	35.83	7	9	683	8.567	12321	5.36573
77	agricultural	Hatarret	female	35.83	7	10	729	9.067	270317	128.584
77	agricultural	Hatarret	female	35.83	7	11	629	9.617	84285	39.7357
77	agricultural	Hatarret	female	35.83	7	12	715	9.767	112430	53.1777
77	agricultural	Hatarret	female	35.83	7	13	445	9.867	24902	11.3744
77	agricultural	Hatarret	female	35.83	7	14	627	10.75	542139	258.406
77	agricultural	Hatarret	female	35.83	7	15	713	10.933	1049381	500.665
77	agricultural	Hatarret	female	35.83	7	16	743	11.1	148791	70.5437
77	agricultural	Hatarret	female	35.83	7	17	671	11.2	224219	106.568
77	agricultural	Hatarret	female	35.83	7	18	715	11.5	13942	6.13992
77	agricultural	Hatarret	female	35.83	7	19	671	13	1056724	504.172
77	agricultural	Hatarret	female	35.83	7	20	757	13.1	1990548	950.166
78	agricultural	Hatarret	male	35.695	5.4	1	453	2.5	847534	524.045
78	agricultural	Hatarret	male	35.695	5.4	2	679	5.167	89892	54.9806
78	agricultural	Hatarret	male	35.695	5.4	3	715	5.5	18530	10.7996
78	agricultural	Hatarret	male	35.695	5.4	4	417	5.6	18099	10.5328
78	agricultural	Hatarret	male	35.695	5.4	5	415	6.7	34643	20.7754
78	agricultural	Hatarret	male	35.695	5.4	6	729	6.833	466131	287.914
78	agricultural	Hatarret	male	35.695	5.4	7	685	7.333	64450	39.2292
78	agricultural	Hatarret	male	35.695	5.4	8	727	7.7	936258	578.975
78	agricultural	Hatarret	male	35.695	5.4	9	683	8.567	78514	47.9364
78	agricultural	Hatarret	male	35.695	5.4	10	729	9.067	326123	201.234
78	agricultural	Hatarret	male	35.695	5.4	11	629	9.617	86137	52.6558
78	agricultural	Hatarret	male	35.695	5.4	12	715	9.767	100206	61.3661
78	agricultural	Hatarret	male	35.695	5.4	13	445	9.867	95868	58.6804
78	agricultural	Hatarret	male	35.695	5.4	14	627	10.75	653378	403.841
78	agricultural	Hatarret	male	35.695	5.4	15	713	10.933	942301	582.716
78	agricultural	Hatarret	male	35.695	5.4	16	743	11.1	155423	95.5515
78	agricultural	Hatarret	male	35.695	5.4	17	671	11.2	259154	159.772
78	agricultural	Hatarret	male	35.695	5.4	18	715	11.5	15844	9.13671
78	agricultural	Hatarret	male	35.695	5.4	19	671	13	1264634	782.275
78	agricultural	Hatarret	male	35.695	5.4	20	757	13.1	1803216	1115.72
79	agricultural	Hatarret	male	35.478	3.5	1	453	2.5	660138	629.525
79	agricultural	Hatarret	male	35.478	3.5	2	679	5.167	68454	64.3496
79	agricultural	Hatarret	male	35.478	3.5	3	715	5.5	14813	13.1118
79	agricultural	Hatarret	male	35.478	3.5	4	417	5.6	22781	20.7228
79	agricultural	Hatarret	male	35.478	3.5	5	415	6.7	23644	21.5472
79	agricultural	Hatarret	male	35.478	3.5	6	729	6.833	327640	311.924
79	agricultural	Hatarret	male	35.478	3.5	7	685	7.333	0	0
79	agricultural	Hatarret	male	35.478	3.5	8	727	7.7	352156	335.341
79	agricultural	Hatarret	male	35.478	3.5	9	683	8.567	58106	54.4652
79	agricultural	Hatarret	male	35.478	3.5	10	729	9.067	122802	116.263
79	agricultural	Hatarret	male	35.478	3.5	11	629	9.617	34001	31.4402
79	agricultural	Hatarret	male	35.478	3.5	12	715	9.767	52550	49.1582
79	agricultural	Hatarret	male	35.478	3.5	13	445	9.867	65912	61.9215
79	agricultural	Hatarret	male	35.478	3.5	14	627	10.75	12800	11.189
79	agricultural	Hatarret	male	35.478	3.5	15	713	10.933	27184	24.9286
79	agricultural	Hatarret	male	35.478	3.5	16	743	11.1	52077	48.7064
79	agricultural	Hatarret	male	35.478	3.5	17	671	11.2	123720	117.14
79	agricultural	Hatarret	male	35.478	3.5	18	715	11.5	7713	6.32991
79	agricultural	Hatarret	male	35.478	3.5	19	671	13	282057	268.383
79	agricultural	Hatarret	male	35.478	3.5	20	757	13.1	635226	605.73
80	agricultural	Hatarret	female	37.091	5.9	1	453	2.5	645442	365.12
80	agricultural	Hatarret	female	37.091	5.9	2	679	5.167	70136	39.1266
80	agricultural	Hatarret	female	37.091	5.9	3	715	5.5	9352	4.68376
80	agricultural	Hatarret	female	37.091	5.9	4	417	5.6	16344	8.64573
80	agricultural	Hatarret	female	37.091	5.9	5	415	6.7	27810	15.1429
80	agricultural	Hatarret	female	37.091	5.9	6	729	6.833	228878	129.077
80	agricultural	Hatarret	female	37.091	5.9	7	685	7.333	9862	4.97275
80	agricultural	Hatarret	female	37.091	5.9	8	727	7.7	501514	283.564
80	agricultural	Hatarret	female	37.091	5.9	9	683	8.567	83930	46.9429
80	agricultural	Hatarret	female	37.091	5.9	10	729	9.067	93017	52.092
80	agricultural	Hatarret	female	37.091	5.9	11	629	9.617	54715	30.3884
80	agricultural	Hatarret	female	37.091	5.9	12	715	9.767	39160	21.5743
80	agricultural	Hatarret	female	37.091	5.9	13	445	9.867	94990	53.21
80	agricultural	Hatarret	female	37.091	5.9	14	627	10.75	227403	128.241
80	agricultural	Hatarret	female	37.091	5.9	15	713	10.933	240219	135.503
80	agricultural	Hatarret	female	37.091	5.9	16	743	11.1	76258	42.5956
80	agricultural	Hatarret	female	37.091	5.9	17	671	11.2	160102	90.1052
80	agricultural	Hatarret	female	37.091	5.9	18	715	11.5	11319	5.79835
80	agricultural	Hatarret	female	37.091	5.9	19	671	13	877257	496.476
80	agricultural	Hatarret	female	37.091	5.9	20	757	13.1	1093239	618.861
81	agricultural	Hatarret	female	32.497	6.2	1	453	2.5	637112	342.961
81	agricultural	Hatarret	female	32.497	6.2	2	679	5.167	69661	36.9773
81	agricultural	Hatarret	female	32.497	6.2	3	715	5.5	5088	2.15787
81	agricultural	Hatarret	female	32.497	6.2	4	417	5.6	12204	5.995
81	agricultural	Hatarret	female	32.497	6.2	5	415	6.7	20725	10.5897
81	agricultural	Hatarret	female	32.497	6.2	6	729	6.833	128074	68.475
81	agricultural	Hatarret	female	32.497	6.2	7	685	7.333	0	0
81	agricultural	Hatarret	female	32.497	6.2	8	727	7.7	288820	155.153
81	agricultural	Hatarret	female	32.497	6.2	9	683	8.567	49175	25.9307
81	agricultural	Hatarret	female	32.497	6.2	10	729	9.067	134018	71.6802
81	agricultural	Hatarret	female	32.497	6.2	11	629	9.617	118208	63.155
81	agricultural	Hatarret	female	32.497	6.2	12	715	9.767	45954	24.1938
81	agricultural	Hatarret	female	32.497	6.2	13	445	9.867	84264	44.8516
81	agricultural	Hatarret	female	32.497	6.2	14	627	10.75	47670	25.1192
81	agricultural	Hatarret	female	32.497	6.2	15	713	10.933	27096	14.0251
81	agricultural	Hatarret	female	32.497	6.2	16	743	11.1	82092	43.6804
81	agricultural	Hatarret	female	32.497	6.2	17	671	11.2	182219	97.6714
81	agricultural	Hatarret	female	32.497	6.2	18	715	11.5	10810	5.24332
81	agricultural	Hatarret	female	32.497	6.2	19	671	13	1200165	646.573
81	agricultural	Hatarret	female	32.497	6.2	20	757	13.1	794498	427.828
82	agricultural	Hatarret	male	33.758	4.9	1	453	2.5	761482	518.807
82	agricultural	Hatarret	male	33.758	4.9	2	679	5.167	78190	52.6068
82	agricultural	Hatarret	male	33.758	4.9	3	715	5.5	12666	7.90072
82	agricultural	Hatarret	male	33.758	4.9	4	417	5.6	20877	13.503
82	agricultural	Hatarret	male	33.758	4.9	5	415	6.7	12053	7.48248
82	agricultural	Hatarret	male	33.758	4.9	6	729	6.833	330326	224.635
82	agricultural	Hatarret	male	33.758	4.9	7	685	7.333	14788	9.34853
82	agricultural	Hatarret	male	33.758	4.9	8	727	7.7	236120	160.36
82	agricultural	Hatarret	male	33.758	4.9	9	683	8.567	25880	16.9164
82	agricultural	Hatarret	male	33.758	4.9	10	729	9.067	250536	170.196
82	agricultural	Hatarret	male	33.758	4.9	11	629	9.617	137756	93.2477
82	agricultural	Hatarret	male	33.758	4.9	12	715	9.767	85305	57.4612
82	agricultural	Hatarret	male	33.758	4.9	13	445	9.867	116958	79.0576
82	agricultural	Hatarret	male	33.758	4.9	14	627	10.75	286696	194.867
82	agricultural	Hatarret	male	33.758	4.9	15	713	10.933	194704	132.102
82	agricultural	Hatarret	male	33.758	4.9	16	743	11.1	133158	90.1106
82	agricultural	Hatarret	male	33.758	4.9	17	671	11.2	342510	232.948
82	agricultural	Hatarret	male	33.758	4.9	18	715	11.5	19896	12.8336
82	agricultural	Hatarret	male	33.758	4.9	19	671	13	1595900	1088.12
82	agricultural	Hatarret	male	33.758	4.9	20	757	13.1	1615595	1101.55
83	agricultural	Hatarret	female	34.979	4.1	1	453	2.5	596043	485.136
83	agricultural	Hatarret	female	34.979	4.1	2	679	5.167	68212	54.7353
83	agricultural	Hatarret	female	34.979	4.1	3	715	5.5	21240	16.4337
83	agricultural	Hatarret	female	34.979	4.1	4	417	5.6	19335	14.8803
83	agricultural	Hatarret	female	34.979	4.1	5	415	6.7	23025	17.8892
83	agricultural	Hatarret	female	34.979	4.1	6	729	6.833	495744	403.351
83	agricultural	Hatarret	female	34.979	4.1	7	685	7.333	0	0
83	agricultural	Hatarret	female	34.979	4.1	8	727	7.7	685888	558.397
83	agricultural	Hatarret	female	34.979	4.1	9	683	8.567	108880	87.8965
83	agricultural	Hatarret	female	34.979	4.1	10	729	9.067	103812	83.764
83	agricultural	Hatarret	female	34.979	4.1	11	629	9.617	47423	37.7837
83	agricultural	Hatarret	female	34.979	4.1	12	715	9.767	59241	47.4202
83	agricultural	Hatarret	female	34.979	4.1	13	445	9.867	52737	42.1168
83	agricultural	Hatarret	female	34.979	4.1	14	627	10.75	18301	14.0372
83	agricultural	Hatarret	female	34.979	4.1	15	713	10.933	28146	22.0649
83	agricultural	Hatarret	female	34.979	4.1	16	743	11.1	123069	99.4664
83	agricultural	Hatarret	female	34.979	4.1	17	671	11.2	206677	167.642
83	agricultural	Hatarret	female	34.979	4.1	18	715	11.5	16273	12.3835
83	agricultural	Hatarret	female	34.979	4.1	19	671	13	1065516	867.951
83	agricultural	Hatarret	female	34.979	4.1	20	757	13.1	1577875	1285.74
84	agricultural	Hatarret	male	34.88	5.9	1	453	2.5	712461	403.096
84	agricultural	Hatarret	male	34.88	5.9	2	679	5.167	68355	38.1174
84	agricultural	Hatarret	male	34.88	5.9	3	715	5.5	19444	10.4023
84	agricultural	Hatarret	male	34.88	5.9	4	417	5.6	20266	10.8681
84	agricultural	Hatarret	male	34.88	5.9	5	415	6.7	7092	3.40315
84	agricultural	Hatarret	male	34.88	5.9	6	729	6.833	368611	208.255
84	agricultural	Hatarret	male	34.88	5.9	7	685	7.333	59944	33.3514
84	agricultural	Hatarret	male	34.88	5.9	8	727	7.7	160082	90.0939
84	agricultural	Hatarret	male	34.88	5.9	9	683	8.567	8638	4.27918
84	agricultural	Hatarret	male	34.88	5.9	10	729	9.067	379425	214.383
84	agricultural	Hatarret	male	34.88	5.9	11	629	9.617	136996	77.0124
84	agricultural	Hatarret	male	34.88	5.9	12	715	9.767	141630	79.6382
84	agricultural	Hatarret	male	34.88	5.9	13	445	9.867	60270	33.5361
84	agricultural	Hatarret	male	34.88	5.9	14	627	10.75	282122	159.247
84	agricultural	Hatarret	male	34.88	5.9	15	713	10.933	458999	259.473
84	agricultural	Hatarret	male	34.88	5.9	16	743	11.1	129814	72.9428
84	agricultural	Hatarret	male	34.88	5.9	17	671	11.2	358062	202.278
84	agricultural	Hatarret	male	34.88	5.9	18	715	11.5	17169	9.11321
84	agricultural	Hatarret	male	34.88	5.9	19	671	13	996978	564.315
84	agricultural	Hatarret	male	34.88	5.9	20	757	13.1	1381662	782.294
85	agricultural	Hatarret	male	36.614	4.7	1	453	2.5	703252	499.463
85	agricultural	Hatarret	male	36.614	4.7	2	679	5.167	64018	44.7645
85	agricultural	Hatarret	male	36.614	4.7	3	715	5.5	10758	6.87973
85	agricultural	Hatarret	male	36.614	4.7	4	417	5.6	13607	8.90627
85	agricultural	Hatarret	male	36.614	4.7	5	415	6.7	20191	13.5896
85	agricultural	Hatarret	male	36.614	4.7	6	729	6.833	243386	172.352
85	agricultural	Hatarret	male	36.614	4.7	7	685	7.333	0	0
85	agricultural	Hatarret	male	36.614	4.7	8	727	7.7	525811	373.246
85	agricultural	Hatarret	male	36.614	4.7	9	683	8.567	161944	114.421
85	agricultural	Hatarret	male	36.614	4.7	10	729	9.067	125346	88.3883
85	agricultural	Hatarret	male	36.614	4.7	11	629	9.617	41955	29.0707
85	agricultural	Hatarret	male	36.614	4.7	12	715	9.767	38377	26.5256
85	agricultural	Hatarret	male	36.614	4.7	13	445	9.867	24715	16.8076
85	agricultural	Hatarret	male	36.614	4.7	14	627	10.75	23965	16.2741
85	agricultural	Hatarret	male	36.614	4.7	15	713	10.933	27139	18.5318
85	agricultural	Hatarret	male	36.614	4.7	16	743	11.1	69524	48.6811
85	agricultural	Hatarret	male	36.614	4.7	17	671	11.2	172097	121.643
85	agricultural	Hatarret	male	36.614	4.7	18	715	11.5	6500	3.85093
85	agricultural	Hatarret	male	36.614	4.7	19	671	13	488272	346.544
85	agricultural	Hatarret	male	36.614	4.7	20	757	13.1	824393	585.633
86	urban	Pilisvorosvar	male	29.883	4.8	1	453	2.5	693887	482.535
86	urban	Pilisvorosvar	male	29.883	4.8	2	679	5.167	68694	47.0888
86	urban	Pilisvorosvar	male	29.883	4.8	3	715	5.5	16914	11.024
86	urban	Pilisvorosvar	male	29.883	4.8	4	417	5.6	15104	9.76339
86	urban	Pilisvorosvar	male	29.883	4.8	5	415	6.7	10516	6.56785
86	urban	Pilisvorosvar	male	29.883	4.8	6	729	6.833	356554	247.583
86	urban	Pilisvorosvar	male	29.883	4.8	7	685	7.333	49979	34.0538
86	urban	Pilisvorosvar	male	29.883	4.8	8	727	7.7	331927	230.43
86	urban	Pilisvorosvar	male	29.883	4.8	9	683	8.567	23648	15.7143
86	urban	Pilisvorosvar	male	29.883	4.8	10	729	9.067	200802	139.102
86	urban	Pilisvorosvar	male	29.883	4.8	11	629	9.617	124668	86.0746
86	urban	Pilisvorosvar	male	29.883	4.8	12	715	9.767	103330	71.2127
86	urban	Pilisvorosvar	male	29.883	4.8	13	445	9.867	53898	36.7834
86	urban	Pilisvorosvar	male	29.883	4.8	14	627	10.75	686020	477.056
86	urban	Pilisvorosvar	male	29.883	4.8	15	713	10.933	593987	412.955
86	urban	Pilisvorosvar	male	29.883	4.8	16	743	11.1	114058	78.6848
86	urban	Pilisvorosvar	male	29.883	4.8	17	671	11.2	254131	176.245
86	urban	Pilisvorosvar	male	29.883	4.8	18	715	11.5	9315	5.73135
86	urban	Pilisvorosvar	male	29.883	4.8	19	671	13	1005063	699.269
86	urban	Pilisvorosvar	male	29.883	4.8	20	757	13.1	1183486	823.54
87	urban	Pilisvorosvar	female	34.575	3.1	1	453	2.5	799962	861.548
87	urban	Pilisvorosvar	female	34.575	3.1	2	679	5.167	71920	76.3907
87	urban	Pilisvorosvar	female	34.575	3.1	3	715	5.5	8488	7.98247
87	urban	Pilisvorosvar	female	34.575	3.1	4	417	5.6	6360	5.68753
87	urban	Pilisvorosvar	female	34.575	3.1	5	415	6.7	5834	5.12027
87	urban	Pilisvorosvar	female	34.575	3.1	6	729	6.833	205368	220.308
87	urban	Pilisvorosvar	female	34.575	3.1	7	685	7.333	9451	9.02102
87	urban	Pilisvorosvar	female	34.575	3.1	8	727	7.7	259244	278.41
87	urban	Pilisvorosvar	female	34.575	3.1	9	683	8.567	41948	44.0674
87	urban	Pilisvorosvar	female	34.575	3.1	10	729	9.067	120960	129.278
87	urban	Pilisvorosvar	female	34.575	3.1	11	629	9.617	27608	28.6024
87	urban	Pilisvorosvar	female	34.575	3.1	12	715	9.767	46716	49.2095
87	urban	Pilisvorosvar	female	34.575	3.1	13	445	9.867	7593	7.01726
87	urban	Pilisvorosvar	female	34.575	3.1	14	627	10.75	109537	116.959
87	urban	Pilisvorosvar	female	34.575	3.1	15	713	10.933	126295	135.031
87	urban	Pilisvorosvar	female	34.575	3.1	16	743	11.1	51701	54.5855
87	urban	Pilisvorosvar	female	34.575	3.1	17	671	11.2	146112	156.403
87	urban	Pilisvorosvar	female	34.575	3.1	18	715	11.5	4450	3.62769
87	urban	Pilisvorosvar	female	34.575	3.1	19	671	13	382065	410.867
87	urban	Pilisvorosvar	female	34.575	3.1	20	757	13.1	680896	733.141
88	urban	Pilisvorosvar	female	32.266	4.7	1	453	2.5	599671	425.784
88	urban	Pilisvorosvar	female	32.266	4.7	2	679	5.167	71408	50.0212
88	urban	Pilisvorosvar	female	32.266	4.7	3	715	5.5	12071	7.81369
88	urban	Pilisvorosvar	female	32.266	4.7	4	417	5.6	11134	7.14718
88	urban	Pilisvorosvar	female	32.266	4.7	5	415	6.7	23550	15.9789
88	urban	Pilisvorosvar	female	32.266	4.7	6	729	6.833	291635	206.673
88	urban	Pilisvorosvar	female	32.266	4.7	7	685	7.333	35459	24.45
88	urban	Pilisvorosvar	female	32.266	4.7	8	727	7.7	614929	436.638
88	urban	Pilisvorosvar	female	32.266	4.7	9	683	8.567	46534	32.3278
88	urban	Pilisvorosvar	female	32.266	4.7	10	729	9.067	158232	111.781
88	urban	Pilisvorosvar	female	32.266	4.7	11	629	9.617	76069	53.3366
88	urban	Pilisvorosvar	female	32.266	4.7	12	715	9.767	92724	65.1836
88	urban	Pilisvorosvar	female	32.266	4.7	13	445	9.867	36284	25.0368
88	urban	Pilisvorosvar	female	32.266	4.7	14	627	10.75	505895	359.08
88	urban	Pilisvorosvar	female	32.266	4.7	15	713	10.933	569782	404.524
88	urban	Pilisvorosvar	female	32.266	4.7	16	743	11.1	101141	71.1708
88	urban	Pilisvorosvar	female	32.266	4.7	17	671	11.2	168732	119.25
88	urban	Pilisvorosvar	female	32.266	4.7	18	715	11.5	11819	7.63444
88	urban	Pilisvorosvar	female	32.266	4.7	19	671	13	1076268	764.796
88	urban	Pilisvorosvar	female	32.266	4.7	20	757	13.1	1218641	866.069
89	urban	Pilisvorosvar	male	32.014	4.5	1	453	2.5	704997	522.958
89	urban	Pilisvorosvar	male	32.014	4.5	2	679	5.167	63152	46.1107
89	urban	Pilisvorosvar	male	32.014	4.5	3	715	5.5	26852	19.1422
89	urban	Pilisvorosvar	male	32.014	4.5	4	417	5.6	16929	11.7701
89	urban	Pilisvorosvar	male	32.014	4.5	5	415	6.7	24004	17.0264
89	urban	Pilisvorosvar	male	32.014	4.5	6	729	6.833	554171	410.905
89	urban	Pilisvorosvar	male	32.014	4.5	7	685	7.333	78444	57.4716
89	urban	Pilisvorosvar	male	32.014	4.5	8	727	7.7	808488	599.845
89	urban	Pilisvorosvar	male	32.014	4.5	9	683	8.567	65602	47.9309
89	urban	Pilisvorosvar	male	32.014	4.5	10	729	9.067	259379	191.894
89	urban	Pilisvorosvar	male	32.014	4.5	11	629	9.617	95960	70.4848
89	urban	Pilisvorosvar	male	32.014	4.5	12	715	9.767	128420	94.6004
89	urban	Pilisvorosvar	male	32.014	4.5	13	445	9.867	73714	53.9575
89	urban	Pilisvorosvar	male	32.014	4.5	14	627	10.75	677222	502.323
89	urban	Pilisvorosvar	male	32.014	4.5	15	713	10.933	987565	732.887
89	urban	Pilisvorosvar	male	32.014	4.5	16	743	11.1	118471	87.209
89	urban	Pilisvorosvar	male	32.014	4.5	17	671	11.2	293130	216.969
89	urban	Pilisvorosvar	male	32.014	4.5	18	715	11.5	10313	6.85489
89	urban	Pilisvorosvar	male	32.014	4.5	19	671	13	1127288	836.692
89	urban	Pilisvorosvar	male	32.014	4.5	20	757	13.1	1550963	1151.45
91	urban	Pilisvorosvar	male	34.668	3	1	453	2.5	627230	697.774
91	urban	Pilisvorosvar	male	34.668	3	2	679	5.167	60658	66.3867
91	urban	Pilisvorosvar	male	34.668	3	3	715	5.5	9788	9.69727
91	urban	Pilisvorosvar	male	34.668	3	4	417	5.6	11119	11.1805
91	urban	Pilisvorosvar	male	34.668	3	5	415	6.7	22178	23.5047
91	urban	Pilisvorosvar	male	34.668	3	6	729	6.833	262894	291.758
91	urban	Pilisvorosvar	male	34.668	3	7	685	7.333	0	0
91	urban	Pilisvorosvar	male	34.668	3	8	727	7.7	547374	608.782
91	urban	Pilisvorosvar	male	34.668	3	9	683	8.567	38010	41.1478
91	urban	Pilisvorosvar	male	34.668	3	10	729	9.067	52946	57.7925
91	urban	Pilisvorosvar	male	34.668	3	11	629	9.617	43250	46.9873
91	urban	Pilisvorosvar	male	34.668	3	12	715	9.767	66202	72.565
91	urban	Pilisvorosvar	male	34.668	3	13	445	9.867	54831	59.8931
91	urban	Pilisvorosvar	male	34.668	3	14	627	10.75	25270	26.9504
91	urban	Pilisvorosvar	male	34.668	3	15	713	10.933	39044	42.3001
91	urban	Pilisvorosvar	male	34.668	3	16	743	11.1	66106	72.458
91	urban	Pilisvorosvar	male	34.668	3	17	671	11.2	107136	118.182
91	urban	Pilisvorosvar	male	34.668	3	18	715	11.5	7968	7.66907
91	urban	Pilisvorosvar	male	34.668	3	19	671	13	488310	542.962
91	urban	Pilisvorosvar	male	34.668	3	20	757	13.1	809853	901.289
92	urban	Pilisvorosvar	male	33.088	2.1	1	453	2.5	717043	1139.8
92	urban	Pilisvorosvar	male	33.088	2.1	2	679	5.167	72272	113.328
92	urban	Pilisvorosvar	male	33.088	2.1	3	715	5.5	5604	7.19233
92	urban	Pilisvorosvar	male	33.088	2.1	4	417	5.6	13228	19.3297
92	urban	Pilisvorosvar	male	33.088	2.1	5	415	6.7	12350	17.9319
92	urban	Pilisvorosvar	male	33.088	2.1	6	729	6.833	157466	248.956
92	urban	Pilisvorosvar	male	33.088	2.1	7	685	7.333	7607	10.3811
92	urban	Pilisvorosvar	male	33.088	2.1	8	727	7.7	191440	303.043
92	urban	Pilisvorosvar	male	33.088	2.1	9	683	8.567	24132	36.6889
92	urban	Pilisvorosvar	male	33.088	2.1	10	729	9.067	81671	128.291
92	urban	Pilisvorosvar	male	33.088	2.1	11	629	9.617	18014	26.949
92	urban	Pilisvorosvar	male	33.088	2.1	12	715	9.767	23330	35.4121
92	urban	Pilisvorosvar	male	33.088	2.1	13	445	9.867	41444	64.2495
92	urban	Pilisvorosvar	male	33.088	2.1	14	627	10.75	96310	151.596
92	urban	Pilisvorosvar	male	33.088	2.1	15	713	10.933	118316	186.63
92	urban	Pilisvorosvar	male	33.088	2.1	16	743	11.1	32076	49.3357
92	urban	Pilisvorosvar	male	33.088	2.1	17	671	11.2	85292	134.055
92	urban	Pilisvorosvar	male	33.088	2.1	18	715	11.5	3190	3.34925
92	urban	Pilisvorosvar	male	33.088	2.1	19	671	13	349932	555.362
92	urban	Pilisvorosvar	male	33.088	2.1	20	757	13.1	467200	742.052
94	urban	Pilisvorosvar	male	34.668	3.1	1	453	2.5	582366	626.881
94	urban	Pilisvorosvar	male	34.668	3.1	2	679	5.167	72836	77.3786
94	urban	Pilisvorosvar	male	34.668	3.1	3	715	5.5	11127	10.8285
94	urban	Pilisvorosvar	male	34.668	3.1	4	417	5.6	17062	17.2291
94	urban	Pilisvorosvar	male	34.668	3.1	5	415	6.7	22752	23.3655
94	urban	Pilisvorosvar	male	34.668	3.1	6	729	6.833	301452	323.93
94	urban	Pilisvorosvar	male	34.668	3.1	7	685	7.333	0	0
94	urban	Pilisvorosvar	male	34.668	3.1	8	727	7.7	441662	475.139
94	urban	Pilisvorosvar	male	34.668	3.1	9	683	8.567	78574	83.5667
94	urban	Pilisvorosvar	male	34.668	3.1	10	729	9.067	166958	178.884
94	urban	Pilisvorosvar	male	34.668	3.1	11	629	9.617	87270	92.9449
94	urban	Pilisvorosvar	male	34.668	3.1	12	715	9.767	106925	114.142
94	urban	Pilisvorosvar	male	34.668	3.1	13	445	9.867	95534	101.857
94	urban	Pilisvorosvar	male	34.668	3.1	14	627	10.75	52123	55.0406
94	urban	Pilisvorosvar	male	34.668	3.1	15	713	10.933	58336	61.7411
94	urban	Pilisvorosvar	male	34.668	3.1	16	743	11.1	113056	120.754
94	urban	Pilisvorosvar	male	34.668	3.1	17	671	11.2	336332	361.546
94	urban	Pilisvorosvar	male	34.668	3.1	18	715	11.5	15713	15.7743
94	urban	Pilisvorosvar	male	34.668	3.1	19	671	13	1202786	1295.97
94	urban	Pilisvorosvar	male	34.668	3.1	20	757	13.1	1383372	1490.73
98	urban	Pesthidegkut	female	28.501	2.6	1	453	2.5	629882	808.534
98	urban	Pesthidegkut	female	28.501	2.6	2	679	5.167	67031	84.7948
98	urban	Pesthidegkut	female	28.501	2.6	3	715	5.5	4744	4.70336
98	urban	Pesthidegkut	female	28.501	2.6	4	417	5.6	7739	8.55447
98	urban	Pesthidegkut	female	28.501	2.6	5	415	6.7	9914	11.3512
98	urban	Pesthidegkut	female	28.501	2.6	6	729	6.833	119599	152.389
98	urban	Pesthidegkut	female	28.501	2.6	7	685	7.333	8920	10.073
98	urban	Pesthidegkut	female	28.501	2.6	8	727	7.7	153708	196.248
98	urban	Pesthidegkut	female	28.501	2.6	9	683	8.567	16244	19.4906
98	urban	Pesthidegkut	female	28.501	2.6	10	729	9.067	104368	132.804
98	urban	Pesthidegkut	female	28.501	2.6	11	629	9.617	95276	121.113
98	urban	Pesthidegkut	female	28.501	2.6	12	715	9.767	32967	40.9938
98	urban	Pesthidegkut	female	28.501	2.6	13	445	9.867	27443	33.8907
98	urban	Pesthidegkut	female	28.501	2.6	14	627	10.75	216090	276.461
98	urban	Pesthidegkut	female	28.501	2.6	15	713	10.933	111629	142.141
98	urban	Pesthidegkut	female	28.501	2.6	16	743	11.1	49364	62.0777
98	urban	Pesthidegkut	female	28.501	2.6	17	671	11.2	101130	128.641
98	urban	Pesthidegkut	female	28.501	2.6	18	715	11.5	5628	5.84005
98	urban	Pesthidegkut	female	28.501	2.6	19	671	13	559505	718.04
98	urban	Pesthidegkut	female	28.501	2.6	20	757	13.1	438692	562.693
99	urban	Pesthidegkut	male	33.3	3.3	1	453	2.5	657518	665.024
99	urban	Pesthidegkut	male	33.3	3.3	2	679	5.167	66126	65.8911
99	urban	Pesthidegkut	male	33.3	3.3	3	715	5.5	6758	5.74604
99	urban	Pesthidegkut	male	33.3	3.3	4	417	5.6	14064	13.1477
99	urban	Pesthidegkut	male	33.3	3.3	5	415	6.7	8145	7.1512
99	urban	Pesthidegkut	male	33.3	3.3	6	729	6.833	186347	187.686
99	urban	Pesthidegkut	male	33.3	3.3	7	685	7.333	0	0
99	urban	Pesthidegkut	male	33.3	3.3	8	727	7.7	161644	162.659
99	urban	Pesthidegkut	male	33.3	3.3	9	683	8.567	26962	26.2145
99	urban	Pesthidegkut	male	33.3	3.3	10	729	9.067	87088	87.1275
99	urban	Pesthidegkut	male	33.3	3.3	11	629	9.617	58752	58.4206
99	urban	Pesthidegkut	male	33.3	3.3	12	715	9.767	31960	31.2779
99	urban	Pesthidegkut	male	33.3	3.3	13	445	9.867	42104	41.5547
99	urban	Pesthidegkut	male	33.3	3.3	14	627	10.75	21401	20.5807
99	urban	Pesthidegkut	male	33.3	3.3	15	713	10.933	9042	8.05994
99	urban	Pesthidegkut	male	33.3	3.3	16	743	11.1	55320	54.9437
99	urban	Pesthidegkut	male	33.3	3.3	17	671	11.2	74236	74.1073
99	urban	Pesthidegkut	male	33.3	3.3	18	715	11.5	3941	2.89217
99	urban	Pesthidegkut	male	33.3	3.3	19	671	13	482050	487.259
99	urban	Pesthidegkut	male	33.3	3.3	20	757	13.1	641508	648.805
101	urban	Pesthidegkut	female	33.723	2.4	1	453	2.5	658651	915.987
101	urban	Pesthidegkut	female	33.723	2.4	2	679	5.167	75302	103.382
101	urban	Pesthidegkut	female	33.723	2.4	3	715	5.5	4572	4.85571
101	urban	Pesthidegkut	female	33.723	2.4	4	417	5.6	10359	12.917
101	urban	Pesthidegkut	female	33.723	2.4	5	415	6.7	17419	22.7516
101	urban	Pesthidegkut	female	33.723	2.4	6	729	6.833	99517	137.114
101	urban	Pesthidegkut	female	33.723	2.4	7	685	7.333	0	0
101	urban	Pesthidegkut	female	33.723	2.4	8	727	7.7	234763	325.511
101	urban	Pesthidegkut	female	33.723	2.4	9	683	8.567	41726	56.6112
101	urban	Pesthidegkut	female	33.723	2.4	10	729	9.067	72384	99.3177
101	urban	Pesthidegkut	female	33.723	2.4	11	629	9.617	65063	89.1196
101	urban	Pesthidegkut	female	33.723	2.4	12	715	9.767	39486	53.4909
101	urban	Pesthidegkut	female	33.723	2.4	13	445	9.867	92994	128.027
101	urban	Pesthidegkut	female	33.723	2.4	14	627	10.75	34006	45.8572
101	urban	Pesthidegkut	female	33.723	2.4	15	713	10.933	21114	27.8987
101	urban	Pesthidegkut	female	33.723	2.4	16	743	11.1	48430	65.9498
101	urban	Pesthidegkut	female	33.723	2.4	17	671	11.2	114244	157.629
101	urban	Pesthidegkut	female	33.723	2.4	18	715	11.5	3100	2.80522
101	urban	Pesthidegkut	female	33.723	2.4	19	671	13	532724	740.571
101	urban	Pesthidegkut	female	33.723	2.4	20	757	13.1	585068	813.486
108	urban	Pesthidegkut	male	33.954	2.4	1	453	2.5	750076	1043.34
108	urban	Pesthidegkut	male	33.954	2.4	2	679	5.167	77228	106.065
108	urban	Pesthidegkut	male	33.954	2.4	3	715	5.5	7440	8.85083
108	urban	Pesthidegkut	male	33.954	2.4	4	417	5.6	13321	17.0431
108	urban	Pesthidegkut	male	33.954	2.4	5	415	6.7	9436	11.6313
108	urban	Pesthidegkut	male	33.954	2.4	6	729	6.833	191950	265.873
108	urban	Pesthidegkut	male	33.954	2.4	7	685	7.333	8473	10.2898
108	urban	Pesthidegkut	male	33.954	2.4	8	727	7.7	122012	168.449
108	urban	Pesthidegkut	male	33.954	2.4	9	683	8.567	16543	21.5313
108	urban	Pesthidegkut	male	33.954	2.4	10	729	9.067	115763	159.745
108	urban	Pesthidegkut	male	33.954	2.4	11	629	9.617	81426	111.913
108	urban	Pesthidegkut	male	33.954	2.4	12	715	9.767	35588	48.0609
108	urban	Pesthidegkut	male	33.954	2.4	13	445	9.867	164612	227.791
108	urban	Pesthidegkut	male	33.954	2.4	14	627	10.75	112118	154.667
108	urban	Pesthidegkut	male	33.954	2.4	15	713	10.933	101115	139.34
108	urban	Pesthidegkut	male	33.954	2.4	16	743	11.1	76226	104.67
108	urban	Pesthidegkut	male	33.954	2.4	17	671	11.2	118608	163.708
108	urban	Pesthidegkut	male	33.954	2.4	18	715	11.5	4142	4.25672
108	urban	Pesthidegkut	male	33.954	2.4	19	671	13	708550	985.496
108	urban	Pesthidegkut	male	33.954	2.4	20	757	13.1	722409	1004.8
109	urban	Pesthidegkut	male	36.474	4.7	1	453	2.5	661851	470.014
109	urban	Pesthidegkut	male	36.474	4.7	2	679	5.167	76780	53.8424
109	urban	Pesthidegkut	male	36.474	4.7	3	715	5.5	9390	5.90664
109	urban	Pesthidegkut	male	36.474	4.7	4	417	5.6	7462	4.53522
109	urban	Pesthidegkut	male	36.474	4.7	5	415	6.7	18092	12.0965
109	urban	Pesthidegkut	male	36.474	4.7	6	729	6.833	210342	148.847
109	urban	Pesthidegkut	male	36.474	4.7	7	685	7.333	50750	35.3268
109	urban	Pesthidegkut	male	36.474	4.7	8	727	7.7	549154	389.851
109	urban	Pesthidegkut	male	36.474	4.7	9	683	8.567	99555	70.0427
109	urban	Pesthidegkut	male	36.474	4.7	10	729	9.067	252706	178.982
109	urban	Pesthidegkut	male	36.474	4.7	11	629	9.617	93930	66.0415
109	urban	Pesthidegkut	male	36.474	4.7	12	715	9.767	94956	66.7713
109	urban	Pesthidegkut	male	36.474	4.7	13	445	9.867	89588	62.9529
109	urban	Pesthidegkut	male	36.474	4.7	14	627	10.75	463942	329.238
109	urban	Pesthidegkut	male	36.474	4.7	15	713	10.933	479050	339.984
109	urban	Pesthidegkut	male	36.474	4.7	16	743	11.1	96291	67.7209
109	urban	Pesthidegkut	male	36.474	4.7	17	671	11.2	308978	219.009
109	urban	Pesthidegkut	male	36.474	4.7	18	715	11.5	8095	4.98549
109	urban	Pesthidegkut	male	36.474	4.7	19	671	13	1066213	757.644
109	urban	Pesthidegkut	male	36.474	4.7	20	757	13.1	1226070	871.353
110	urban	Pesthidegkut	male	33.709	5.4	1	453	2.5	801057	495.27
110	urban	Pesthidegkut	male	33.709	5.4	2	679	5.167	76424	46.6424
110	urban	Pesthidegkut	male	33.709	5.4	3	715	5.5	23903	14.1261
110	urban	Pesthidegkut	male	33.709	5.4	4	417	5.6	15307	8.80424
110	urban	Pesthidegkut	male	33.709	5.4	5	415	6.7	17400	10.1
110	urban	Pesthidegkut	male	33.709	5.4	6	729	6.833	454629	280.793
110	urban	Pesthidegkut	male	33.709	5.4	7	685	7.333	0	0
110	urban	Pesthidegkut	male	33.709	5.4	8	727	7.7	608711	376.187
110	urban	Pesthidegkut	male	33.709	5.4	9	683	8.567	135234	83.0523
110	urban	Pesthidegkut	male	33.709	5.4	10	729	9.067	136424	83.789
110	urban	Pesthidegkut	male	33.709	5.4	11	629	9.617	110662	67.8395
110	urban	Pesthidegkut	male	33.709	5.4	12	715	9.767	82452	50.3744
110	urban	Pesthidegkut	male	33.709	5.4	13	445	9.867	82919	50.6635
110	urban	Pesthidegkut	male	33.709	5.4	14	627	10.75	30841	18.4215
110	urban	Pesthidegkut	male	33.709	5.4	15	713	10.933	27577	16.4007
110	urban	Pesthidegkut	male	33.709	5.4	16	743	11.1	116438	71.4155
110	urban	Pesthidegkut	male	33.709	5.4	17	671	11.2	261272	161.084
110	urban	Pesthidegkut	male	33.709	5.4	18	715	11.5	7430	3.92751
110	urban	Pesthidegkut	male	33.709	5.4	19	671	13	1275565	789.043
110	urban	Pesthidegkut	male	33.709	5.4	20	757	13.1	1308149	809.216
112	urban	Pesthidegkut	female	34.343	2.3	1	453	2.5	681261	988.677
112	urban	Pesthidegkut	female	34.343	2.3	2	679	5.167	79054	113.331
112	urban	Pesthidegkut	female	34.343	2.3	3	715	5.5	12774	16.989
112	urban	Pesthidegkut	female	34.343	2.3	4	417	5.6	12064	15.9569
112	urban	Pesthidegkut	female	34.343	2.3	5	415	6.7	11962	15.8087
112	urban	Pesthidegkut	female	34.343	2.3	6	729	6.833	320376	464.108
112	urban	Pesthidegkut	female	34.343	2.3	7	685	7.333	0	0
112	urban	Pesthidegkut	female	34.343	2.3	8	727	7.7	452842	656.656
112	urban	Pesthidegkut	female	34.343	2.3	9	683	8.567	85108	122.131
112	urban	Pesthidegkut	female	34.343	2.3	10	729	9.067	127636	183.948
112	urban	Pesthidegkut	female	34.343	2.3	11	629	9.617	37931	53.5563
112	urban	Pesthidegkut	female	34.343	2.3	12	715	9.767	37578	53.0431
112	urban	Pesthidegkut	female	34.343	2.3	13	445	9.867	25262	35.1411
112	urban	Pesthidegkut	female	34.343	2.3	14	627	10.75	22576	31.2368
112	urban	Pesthidegkut	female	34.343	2.3	15	713	10.933	23329	32.3313
112	urban	Pesthidegkut	female	34.343	2.3	16	743	11.1	59278	84.5855
112	urban	Pesthidegkut	female	34.343	2.3	17	671	11.2	114211	164.434
112	urban	Pesthidegkut	female	34.343	2.3	18	715	11.5	6973	8.55684
112	urban	Pesthidegkut	female	34.343	2.3	19	671	13	632187	917.345
112	urban	Pesthidegkut	female	34.343	2.3	20	757	13.1	783947	1137.94
120	agricultural	Anyacsa	male	32.762	2.9	1	453	2.5	618580	711.863
120	agricultural	Anyacsa	male	32.762	2.9	2	679	5.167	69586	78.9684
120	agricultural	Anyacsa	male	32.762	2.9	3	715	5.5	7296	7.15882
120	agricultural	Anyacsa	male	32.762	2.9	4	417	5.6	5172	4.71022
120	agricultural	Anyacsa	male	32.762	2.9	5	415	6.7	6680	6.44868
120	agricultural	Anyacsa	male	32.762	2.9	6	729	6.833	179320	205.473
120	agricultural	Anyacsa	male	32.762	2.9	7	685	7.333	0	0
120	agricultural	Anyacsa	male	32.762	2.9	8	727	7.7	263984	303.075
120	agricultural	Anyacsa	male	32.762	2.9	9	683	8.567	52080	58.787
120	agricultural	Anyacsa	male	32.762	2.9	10	729	9.067	84262	95.8872
120	agricultural	Anyacsa	male	32.762	2.9	11	629	9.617	16556	17.834
120	agricultural	Anyacsa	male	32.762	2.9	12	715	9.767	32195	35.863
120	agricultural	Anyacsa	male	32.762	2.9	13	445	9.867	30719	34.1615
120	agricultural	Anyacsa	male	32.762	2.9	14	627	10.75	17452	18.8669
120	agricultural	Anyacsa	male	32.762	2.9	15	713	10.933	28383	31.4685
120	agricultural	Anyacsa	male	32.762	2.9	16	743	11.1	42902	48.2063
120	agricultural	Anyacsa	male	32.762	2.9	17	671	11.2	103610	118.192
120	agricultural	Anyacsa	male	32.762	2.9	18	715	11.5	3330	2.58671
120	agricultural	Anyacsa	male	32.762	2.9	19	671	13	265139	304.407
120	agricultural	Anyacsa	male	32.762	2.9	20	757	13.1	516269	593.916
121	agricultural	Anyacsa	female	32.675	3.4	1	453	2.5	712816	699.839
121	agricultural	Anyacsa	female	32.675	3.4	2	679	5.167	66309	64.1331
121	agricultural	Anyacsa	female	32.675	3.4	3	715	5.5	10845	9.59576
121	agricultural	Anyacsa	female	32.675	3.4	4	417	5.6	16689	15.3421
121	agricultural	Anyacsa	female	32.675	3.4	5	415	6.7	16992	15.6401
121	agricultural	Anyacsa	female	32.675	3.4	6	729	6.833	202655	198.201
121	agricultural	Anyacsa	female	32.675	3.4	7	685	7.333	8041	6.83861
121	agricultural	Anyacsa	female	32.675	3.4	8	727	7.7	307494	301.289
121	agricultural	Anyacsa	female	32.675	3.4	9	683	8.567	42383	40.6068
121	agricultural	Anyacsa	female	32.675	3.4	10	729	9.067	91626	89.0271
121	agricultural	Anyacsa	female	32.675	3.4	11	629	9.617	23602	22.1396
121	agricultural	Anyacsa	female	32.675	3.4	12	715	9.767	33390	31.7641
121	agricultural	Anyacsa	female	32.675	3.4	13	445	9.867	47038	45.1841
121	agricultural	Anyacsa	female	32.675	3.4	14	627	10.75	87012	84.4902
121	agricultural	Anyacsa	female	32.675	3.4	15	713	10.933	102008	99.2357
121	agricultural	Anyacsa	female	32.675	3.4	16	743	11.1	52049	50.1114
121	agricultural	Anyacsa	female	32.675	3.4	17	671	11.2	120189	117.113
121	agricultural	Anyacsa	female	32.675	3.4	18	715	11.5	4806	3.65765
121	agricultural	Anyacsa	female	32.675	3.4	19	671	13	445923	437.405
121	agricultural	Anyacsa	female	32.675	3.4	20	757	13.1	648437	636.535
123	agricultural	Perocseny	male	32.805	3.1	1	453	2.5	629448	677.657
123	agricultural	Perocseny	male	32.805	3.1	2	679	5.167	61607	65.2687
123	agricultural	Perocseny	male	32.805	3.1	3	715	5.5	14723	14.7066
123	agricultural	Perocseny	male	32.805	3.1	4	417	5.6	18381	18.6516
123	agricultural	Perocseny	male	32.805	3.1	5	415	6.7	9241	8.79455
123	agricultural	Perocseny	male	32.805	3.1	6	729	6.833	303145	325.755
123	agricultural	Perocseny	male	32.805	3.1	7	685	7.333	17944	18.1803
123	agricultural	Perocseny	male	32.805	3.1	8	727	7.7	202222	216.915
123	agricultural	Perocseny	male	32.805	3.1	9	683	8.567	13341	13.2162
123	agricultural	Perocseny	male	32.805	3.1	10	729	9.067	208806	224.015
123	agricultural	Perocseny	male	32.805	3.1	11	629	9.617	54479	57.5815
123	agricultural	Perocseny	male	32.805	3.1	12	715	9.767	51276	54.1272
123	agricultural	Perocseny	male	32.805	3.1	13	445	9.867	36595	38.2945
123	agricultural	Perocseny	male	32.805	3.1	14	627	10.75	154846	165.822
123	agricultural	Perocseny	male	32.805	3.1	15	713	10.933	164510	176.244
123	agricultural	Perocseny	male	32.805	3.1	16	743	11.1	82668	87.9819
123	agricultural	Perocseny	male	32.805	3.1	17	671	11.2	109880	117.329
123	agricultural	Perocseny	male	32.805	3.1	18	715	11.5	8875	8.39983
123	agricultural	Perocseny	male	32.805	3.1	19	671	13	779727	839.725
123	agricultural	Perocseny	male	32.805	3.1	20	757	13.1	948172	1021.38
124	agricultural	Perocseny	female	30.582	1.6	1	453	2.5	651132	1358.27
124	agricultural	Perocseny	female	30.582	1.6	2	679	5.167	70074	144.15
124	agricultural	Perocseny	female	30.582	1.6	3	715	5.5	5026	8.2322
124	agricultural	Perocseny	female	30.582	1.6	4	417	5.6	17822	34.9694
124	agricultural	Perocseny	female	30.582	1.6	5	415	6.7	14806	28.6675
124	agricultural	Perocseny	female	30.582	1.6	6	729	6.833	114620	237.229
124	agricultural	Perocseny	female	30.582	1.6	7	685	7.333	0	0
124	agricultural	Perocseny	female	30.582	1.6	8	727	7.7	146812	304.494
124	agricultural	Perocseny	female	30.582	1.6	9	683	8.567	14180	27.3595
124	agricultural	Perocseny	female	30.582	1.6	10	729	9.067	58998	121.007
124	agricultural	Perocseny	female	30.582	1.6	11	629	9.617	27650	55.505
124	agricultural	Perocseny	female	30.582	1.6	12	715	9.767	17598	34.5014
124	agricultural	Perocseny	female	30.582	1.6	13	445	9.867	40930	83.2535
124	agricultural	Perocseny	female	30.582	1.6	14	627	10.75	34828	70.5034
124	agricultural	Perocseny	female	30.582	1.6	15	713	10.933	45510	92.8234
124	agricultural	Perocseny	female	30.582	1.6	16	743	11.1	24734	49.412
124	agricultural	Perocseny	female	30.582	1.6	17	671	11.2	53218	108.929
124	agricultural	Perocseny	female	30.582	1.6	18	715	11.5	1927	1.75685
124	agricultural	Perocseny	female	30.582	1.6	19	671	13	276390	575.247
124	agricultural	Perocseny	female	30.582	1.6	20	757	13.1	268431	558.616
